# Supplementary material for: Unbinned contigs expand known diversity in the global microbiome
Source: Nat Microbiol. 2026 Apr 3;11(5):1437–49. doi: 10.1038/s41564-026-02314-6 (PMC13171631; doi:10.1038/s41564-026-02314-6)
Supplement: Supplementary file 4 — Supplementary Table 1. Definitions and data overview for microbial habitats considered in this study. This table contains a full list of the various habitat categories, defined based on microntology annotations of samples (Methods). It further provides a data overview, including the number of samples per habitat and estimated species counts (across marker genes) in different data sources. Supplementary Table 2. Sample metadata. This table contains microntology annotations and the assigned habitat category for each sample considered in this study. Supplementary Table 3. Marker gene overview. This table contains the number of extracted sequences per data source for each marker gene considered in this study. [file 41564_2026_2314_MOESM4_ESM.xlsx]

## Sheet: table.S1
habitat category	habitat	n of samples	arch sp in PG3	arch sp in PG3 + GTDB	arch sp in PG3 + GTDB + SPIRE MAGs	arch sp in PG3 + GTDB + SPIRE MAGs + non-singl unbinned	arch sp total	bac sp in PG3	bac sp in PG3 + GTDB	bac sp in PG3 + GTDB + SPIRE MAGs	bac sp in PG3 + GTDB + SPIRE MAGs + non-singl unbinned	bac sp total	description
	all habitats	92187	762.136	2354.9	6576.67	12797.7	26767.2	19973.1	45147.2	125673	248521	704793
gastrointestinal	human gut (adult, healthy)	19659	23.9441	30.6166	60.5459	108.905	160.903	3386.09	5510.94	14444.7	27232	72056.1	feces from adult human subjects (age 18-65y), considered healthy (no disease) as per primary publications
gastrointestinal	human gut (adult, diseased)	11851	18.0741	21.7137	41.8135	79.316	123.43	2665.71	3912.41	10155.7	15545.6	35399	feces from adult human subjects (age 18-65y), annotated with a disease state or current/recent antibiotics usage
gastrointestinal	human gut (non-industrialized)	2465	19.8972	24.3995	38.8512	61.0743	97.213	1698.7	3231.79	5713.13	9663.65	23117.3	feces from human subjects (any age), annotated as non-industrialized population
gastrointestinal	human gut (infant)	7798	2.27459	2.37159	3.90658	11.8787	23.7147	1513.11	2031.23	3633.58	4881.54	9129.56	feces from human infants (age 0-2y), irrespective of health status, birth mode and birth term
gastrointestinal	human gut (child)	1863	5.41459	5.41459	7.03801	12.608	26.0005	1706.29	2266.33	4150.45	6896.73	15755.8	feces from human children and adolescents (age 2-18y), irrespective of health status
gastrointestinal	human gut (elderly)	1513	13.7	14.4283	24.0698	34.1692	51.5758	1675.57	2296.64	4167.99	5220.93	10173	feces from human elderly subjects (age >65y), irrespective of health status
gastrointestinal	porcine gut	1817	26.9759	33.1343	63.5228	112.542	164.334	1265.16	2623.59	6152.48	9886.54	23649.1	porcine feces
gastrointestinal	bovine gut	1089	58.448	82.7301	136.621	347.381	635.781	2272.81	4403.6	9685.18	18711.1	51114.7	bovine feces
gastrointestinal	mammalian gut (other)	3358	64.8262	98.7504	177.757	368.089	700.805	4659.69	8553.72	16106.6	25875.1	57467.8	feces from other mammals, including farmed mammals and those dwelling in captivity or in the wild
gastrointestinal	rumen	713	55.9015	77.4349	154.319	452.043	822.373	2363.02	4670.29	8280.88	14222.1	33224.2	rumen samples, including bovine and caprine samples among others
gastrointestinal	avian gut	1071	13.6475	15.7963	22.4986	31.0907	51.3783	1332.9	2508.18	4122.66	5327.82	10250.6	avian feces
gastrointestinal	animal gut (other)	752	38.8438	58.8938	131.18	183.369	381.42	1186.63	1983.21	4194.12	5354.68	14408.4	feces or intestinal material from other animals, e.g. insects
human (other)	human oral	2149	1.19282	3.44911	4.48276	5.97247	10.0554	483.267	632.937	1716.52	3227.11	7810.29	human oral samples, including saliva and dental plaque among others; irrespective of health status and age
human (other)	human skin	2700	1.19047	2.63003	5.29719	12.1206	22.6099	888.306	1121.59	1733.65	2316.5	4259.73	human skin swabs; irrespective of health status and age
human (other)	human airways	770	1.13422	1.13422	1.20415	8.25106	22.6852	307.199	371.314	657.294	865.678	1541.67	nasal, throat or pulmonary samples; irrespective of health status and age
human (other)	human urogenital	541	0	0	0	1.0562	6.37164	229.218	314.128	512.262	625.654	899.932	predominantly vaginal samples
human (other)	human (other)	856	6.11258	7.43123	14.0075	20.9791	49.6043	741.319	1027.55	1495.47	1835.38	3365.97	human samples not included in the above categories, such as spinal fluid, synovial fluid, ancient dental calculus or paleofeces
anthropogenic	built environment	5082	2.42994	4.68992	9.32869	31.4577	66.3572	1437.39	1804.67	3335.65	4334.24	8905.88	samples from engineered and built environments, e.g. indoor surfaces or public transport surfaces
anthropogenic	wastewater	1752	96.0133	149.401	314.557	437.775	738.755	2869.96	5040.01	10802.1	16386.6	33043.2	wastewater samples, including sewage and anaerobic digesters
plant-assoc.	rhizosphere	556	15.0329	41.1677	117.591	260.717	593.14	851.536	1231.84	3554.14	8839.12	30948.8	plant root and rhizosphere samples, not including adjacent bulk soil
plant-assoc.	phyllosphere	702	0	1.23859	3.31492	11.3174	60.7363	497.761	633.933	931.22	1284.81	2947.59	plant phyllosphere samples, including leafs and stems (but not fruit)
plant-assoc.	plant host (other)	267	1.19282	2.38511	4.94942	17.3291	42.772	332.099	427.616	1118.43	1570.11	4452.56	plant-associated samples not included in the above categories, e.g. reservoirs of pitcher plants
soil	soil	5342	107.316	254.428	651.955	1456.06	2783.4	1938.76	3736.13	11741.4	32286.8	109134	topsoil samples, irrespective of soil type
aquatic	wetland	539	51.0999	122.374	384.845	1302.93	3027.81	410.457	742.952	2901.73	8393.08	30793.3	fresh water and marine wetlands, including (salt) marshes, swamps and bogs
aquatic	marine	6549	91.2581	501.45	1188.06	3042.57	6667.18	2476.59	5865.6	12930.2	31536.8	80874.8	marine water and sediment samples, irrespective of water depth (covering coastal to benthic environments)
aquatic	fresh water	2621	83.3473	196.204	947.75	1735.38	4161.86	2387.07	5537.18	12686.5	20526.4	44227.6	fresh water or associated sediment samples, including lacustrine (lakes, ponds) and lotic (streams) water bodies
aquatic	groundwater	1724	87.8226	371.228	827.293	1746.36	3879.76	1013.95	2758.67	5993.2	9664.32	29431.3	groundwater, including aquifers
aquatic	hot spring	1066	152.433	223.079	557.874	666.975	1022.03	423.08	635.44	1736.92	1959.79	3393.64	non-marine hot springs
aquatic	hydrothermal vent	296	69.7814	317.501	750.222	1015.88	1870.6	199.755	954.325	2374.64	2788.04	5565.93	marine hydrothermal vents
aquatic	aquatic (other)	2311	214.5	772.243	1472.15	2317.94	4048.16	2952.31	7904.66	15211.6	24385.9	54048.3	other aquatic samples, including non-marine saline water, brine, subglacial water, among others
other	air	906	0	0	0	20.6276	67.0398	107.278	117.18	161.89	220.928	682.537	air and aerosol samples
other	other	1509	70.8262	103.451	240.745	326.387	690.848	1560.49	2453.29	5043.46	9364.64	25977.4	samples not included in the categories above, including food- and food production-related, near Earth orbit samples (from the International Space Station), and others

## Sheet: table.S2
spire_sample_id	ena_ers_sample_id	spire_study_id	habitat_category	microntology
SAMN07136998	SAMN07136998	ALOHA_BATS_marine_pelagic	marine	aquatic;marine;pelagic
SAMN07136999	SAMN07136999	ALOHA_BATS_marine_pelagic	marine	aquatic;marine;pelagic
SAMN07137000	SAMN07137000	ALOHA_BATS_marine_pelagic	marine	aquatic;marine;pelagic
SAMN07137001	SAMN07137001	ALOHA_BATS_marine_pelagic	marine	aquatic;marine;pelagic
SAMN07137002	SAMN07137002	ALOHA_BATS_marine_pelagic	marine	aquatic;marine;pelagic
SAMN07137003	SAMN07137003	ALOHA_BATS_marine_pelagic	marine	aquatic;marine;pelagic
SAMN07137004	SAMN07137004	ALOHA_BATS_marine_pelagic	marine	aquatic;marine;pelagic
SAMN07137005	SAMN07137005	ALOHA_BATS_marine_pelagic	marine	aquatic;marine;pelagic
SAMN07137006	SAMN07137006	ALOHA_BATS_marine_pelagic	marine	aquatic;marine;pelagic
SAMN07137007	SAMN07137007	ALOHA_BATS_marine_pelagic	marine	aquatic;marine;pelagic
SAMN07137008	SAMN07137008	ALOHA_BATS_marine_pelagic	marine	aquatic;marine;pelagic
SAMN07137009	SAMN07137009	ALOHA_BATS_marine_pelagic	marine	aquatic;marine;pelagic
SAMN07137010	SAMN07137010	ALOHA_BATS_marine_pelagic	marine	aquatic;marine;pelagic
SAMN07137011	SAMN07137011	ALOHA_BATS_marine_pelagic	marine	aquatic;marine;pelagic
SAMN07137012	SAMN07137012	ALOHA_BATS_marine_pelagic	marine	aquatic;marine;pelagic
SAMN07137013	SAMN07137013	ALOHA_BATS_marine_pelagic	marine	aquatic;marine;pelagic
SAMN07137014	SAMN07137014	ALOHA_BATS_marine_pelagic	marine	aquatic;marine;pelagic
SAMN07137015	SAMN07137015	ALOHA_BATS_marine_pelagic	marine	aquatic;marine;pelagic
SAMN07137016	SAMN07137016	ALOHA_BATS_marine_pelagic	marine	aquatic;marine;pelagic
SAMN07137017	SAMN07137017	ALOHA_BATS_marine_pelagic	marine	aquatic;marine;pelagic
SAMN07137018	SAMN07137018	ALOHA_BATS_marine_pelagic	marine	aquatic;marine;pelagic
SAMN07137019	SAMN07137019	ALOHA_BATS_marine_pelagic	marine	aquatic;marine;pelagic
SAMN07137020	SAMN07137020	ALOHA_BATS_marine_pelagic	marine	aquatic;marine;pelagic
SAMN07137021	SAMN07137021	ALOHA_BATS_marine_pelagic	marine	aquatic;marine;pelagic
SAMN07137022	SAMN07137022	ALOHA_BATS_marine_pelagic	marine	aquatic;marine;pelagic
SAMN07137023	SAMN07137023	ALOHA_BATS_marine_pelagic	marine	aquatic;marine;pelagic
SAMN07137024	SAMN07137024	ALOHA_BATS_marine_pelagic	marine	aquatic;marine;pelagic
SAMN07137025	SAMN07137025	ALOHA_BATS_marine_pelagic	marine	aquatic;marine;pelagic
SAMN07137026	SAMN07137026	ALOHA_BATS_marine_pelagic	marine	aquatic;marine;pelagic
SAMN07137027	SAMN07137027	ALOHA_BATS_marine_pelagic	marine	aquatic;marine;pelagic
SAMN07137028	SAMN07137028	ALOHA_BATS_marine_pelagic	marine	aquatic;marine;pelagic
SAMN07137029	SAMN07137029	ALOHA_BATS_marine_pelagic	marine	aquatic;marine;pelagic
SAMN07137030	SAMN07137030	ALOHA_BATS_marine_pelagic	marine	aquatic;marine;pelagic
SAMN07137031	SAMN07137031	ALOHA_BATS_marine_pelagic	marine	aquatic;marine;pelagic
SAMN07137032	SAMN07137032	ALOHA_BATS_marine_pelagic	marine	aquatic;marine;pelagic
SAMN07137033	SAMN07137033	ALOHA_BATS_marine_pelagic	marine	aquatic;marine;pelagic
SAMN07137034	SAMN07137034	ALOHA_BATS_marine_pelagic	marine	aquatic;marine;pelagic
SAMN07137035	SAMN07137035	ALOHA_BATS_marine_pelagic	marine	aquatic;marine;pelagic
SAMN07137036	SAMN07137036	ALOHA_BATS_marine_pelagic	marine	aquatic;marine;pelagic
SAMN07137037	SAMN07137037	ALOHA_BATS_marine_pelagic	marine	aquatic;marine;pelagic
SAMN07137038	SAMN07137038	ALOHA_BATS_marine_pelagic	marine	aquatic;marine;pelagic
SAMN07137039	SAMN07137039	ALOHA_BATS_marine_pelagic	marine	aquatic;marine;pelagic
SAMN07137040	SAMN07137040	ALOHA_BATS_marine_pelagic	marine	aquatic;marine;pelagic
SAMN07137041	SAMN07137041	ALOHA_BATS_marine_pelagic	marine	aquatic;marine;pelagic
SAMN07137042	SAMN07137042	ALOHA_BATS_marine_pelagic	marine	aquatic;marine;pelagic
SAMN07137043	SAMN07137043	ALOHA_BATS_marine_pelagic	marine	aquatic;marine;pelagic
SAMN07137044	SAMN07137044	ALOHA_BATS_marine_pelagic	marine	aquatic;marine;pelagic
SAMN07137045	SAMN07137045	ALOHA_BATS_marine_pelagic	marine	aquatic;marine;pelagic
SAMN07137046	SAMN07137046	ALOHA_BATS_marine_pelagic	marine	aquatic;marine;pelagic
SAMN07137047	SAMN07137047	ALOHA_BATS_marine_pelagic	marine	aquatic;marine;pelagic
SAMN07137048	SAMN07137048	ALOHA_BATS_marine_pelagic	marine	aquatic;marine;pelagic
SAMN07137049	SAMN07137049	ALOHA_BATS_marine_pelagic	marine	aquatic;marine;pelagic
SAMN07137050	SAMN07137050	ALOHA_BATS_marine_pelagic	marine	aquatic;marine;pelagic
SAMN07137051	SAMN07137051	ALOHA_BATS_marine_pelagic	marine	aquatic;marine;pelagic
SAMN07137052	SAMN07137052	ALOHA_BATS_marine_pelagic	marine	aquatic;marine;pelagic
SAMN07137053	SAMN07137053	ALOHA_BATS_marine_pelagic	marine	aquatic;marine;pelagic
SAMN07137054	SAMN07137054	ALOHA_BATS_marine_pelagic	marine	aquatic;marine;pelagic
SAMN07137055	SAMN07137055	ALOHA_BATS_marine_pelagic	marine	aquatic;marine;pelagic
SAMN07137056	SAMN07137056	ALOHA_BATS_marine_pelagic	marine	aquatic;marine;pelagic
SAMN07137057	SAMN07137057	ALOHA_BATS_marine_pelagic	marine	aquatic;marine;pelagic
SAMN07137058	SAMN07137058	ALOHA_BATS_marine_pelagic	marine	aquatic;marine;pelagic
SAMN07137059	SAMN07137059	ALOHA_BATS_marine_pelagic	marine	aquatic;marine;pelagic
SAMN07137060	SAMN07137060	ALOHA_BATS_marine_pelagic	marine	aquatic;marine;pelagic
SAMN07137061	SAMN07137061	ALOHA_BATS_marine_pelagic	marine	aquatic;marine;pelagic
SAMN07137062	SAMN07137062	ALOHA_BATS_marine_pelagic	marine	aquatic;marine;pelagic
SAMN07137063	SAMN07137063	ALOHA_BATS_marine_pelagic	marine	aquatic;marine;pelagic
SAMN07137064	SAMN07137064	ALOHA_BATS_marine_pelagic	marine	aquatic;marine;pelagic
SAMN07137065	SAMN07137065	ALOHA_BATS_marine_pelagic	marine	aquatic;marine;pelagic
SAMN07137066	SAMN07137066	ALOHA_BATS_marine_pelagic	marine	aquatic;marine;pelagic
SAMN07137067	SAMN07137067	ALOHA_BATS_marine_pelagic	marine	aquatic;marine;pelagic
SAMN07137068	SAMN07137068	ALOHA_BATS_marine_pelagic	marine	aquatic;marine;pelagic
SAMN07137069	SAMN07137069	ALOHA_BATS_marine_pelagic	marine	aquatic;marine;pelagic
SAMN07137070	SAMN07137070	ALOHA_BATS_marine_pelagic	marine	aquatic;marine;pelagic
SAMN07137071	SAMN07137071	ALOHA_BATS_marine_pelagic	marine	aquatic;marine;pelagic
SAMN07137072	SAMN07137072	ALOHA_BATS_marine_pelagic	marine	aquatic;marine;pelagic
SAMN07137073	SAMN07137073	ALOHA_BATS_marine_pelagic	marine	aquatic;marine;pelagic
SAMN07137074	SAMN07137074	ALOHA_BATS_marine_pelagic	marine	aquatic;marine;pelagic
SAMN07137075	SAMN07137075	ALOHA_BATS_marine_pelagic	marine	aquatic;marine;pelagic
SAMN07137076	SAMN07137076	ALOHA_BATS_marine_pelagic	marine	aquatic;marine;pelagic
SAMN07137077	SAMN07137077	ALOHA_BATS_marine_pelagic	marine	aquatic;marine;pelagic
SAMN07137078	SAMN07137078	ALOHA_BATS_marine_pelagic	marine	aquatic;marine;pelagic
SAMN07137079	SAMN07137079	ALOHA_BATS_marine_pelagic	marine	aquatic;marine;pelagic
SAMN07137080	SAMN07137080	ALOHA_BATS_marine_pelagic	marine	aquatic;marine;pelagic
SAMN07137081	SAMN07137081	ALOHA_BATS_marine_pelagic	marine	aquatic;marine;pelagic
SAMN07137082	SAMN07137082	ALOHA_BATS_marine_pelagic	marine	aquatic;marine;pelagic
SAMN07137083	SAMN07137083	ALOHA_BATS_marine_pelagic	marine	aquatic;marine;pelagic
SAMN07137084	SAMN07137084	ALOHA_BATS_marine_pelagic	marine	aquatic;marine;pelagic
SAMN07137085	SAMN07137085	ALOHA_BATS_marine_pelagic	marine	aquatic;marine;pelagic
SAMN07137086	SAMN07137086	ALOHA_BATS_marine_pelagic	marine	aquatic;marine;pelagic
SAMN07137087	SAMN07137087	ALOHA_BATS_marine_pelagic	marine	aquatic;marine;pelagic
SAMN07137088	SAMN07137088	ALOHA_BATS_marine_pelagic	marine	aquatic;marine;pelagic
SAMN07137089	SAMN07137089	ALOHA_BATS_marine_pelagic	marine	aquatic;marine;pelagic
SAMN07137090	SAMN07137090	ALOHA_BATS_marine_pelagic	marine	aquatic;marine;pelagic
SAMN07137091	SAMN07137091	ALOHA_BATS_marine_pelagic	marine	aquatic;marine;pelagic
SAMN07137092	SAMN07137092	ALOHA_BATS_marine_pelagic	marine	aquatic;marine;pelagic
SAMN07137093	SAMN07137093	ALOHA_BATS_marine_pelagic	marine	aquatic;marine;pelagic
SAMN07137094	SAMN07137094	ALOHA_BATS_marine_pelagic	marine	aquatic;marine;pelagic
SAMN07137095	SAMN07137095	ALOHA_BATS_marine_pelagic	marine	aquatic;marine;pelagic
SAMN07137096	SAMN07137096	ALOHA_BATS_marine_pelagic	marine	aquatic;marine;pelagic
SAMN07137097	SAMN07137097	ALOHA_BATS_marine_pelagic	marine	aquatic;marine;pelagic
SAMN07137098	SAMN07137098	ALOHA_BATS_marine_pelagic	marine	aquatic;marine;pelagic
SAMN07137099	SAMN07137099	ALOHA_BATS_marine_pelagic	marine	aquatic;marine;pelagic
SAMN07137100	SAMN07137100	ALOHA_BATS_marine_pelagic	marine	aquatic;marine;pelagic
SAMN07137101	SAMN07137101	ALOHA_BATS_marine_pelagic	marine	aquatic;marine;pelagic
SAMN07137102	SAMN07137102	ALOHA_BATS_marine_pelagic	marine	aquatic;marine;pelagic
SAMN07137103	SAMN07137103	ALOHA_BATS_marine_pelagic	marine	aquatic;marine;pelagic
SAMN07137104	SAMN07137104	ALOHA_BATS_marine_pelagic	marine	aquatic;marine;pelagic
SAMN07137105	SAMN07137105	ALOHA_BATS_marine_pelagic	marine	aquatic;marine;pelagic
SAMN07137106	SAMN07137106	ALOHA_BATS_marine_pelagic	marine	aquatic;marine;pelagic
SAMN07137107	SAMN07137107	ALOHA_BATS_marine_pelagic	marine	aquatic;marine;pelagic
SAMN07137108	SAMN07137108	ALOHA_BATS_marine_pelagic	marine	aquatic;marine;pelagic
SAMN07137109	SAMN07137109	ALOHA_BATS_marine_pelagic	marine	aquatic;marine;pelagic
SAMN07137110	SAMN07137110	ALOHA_BATS_marine_pelagic	marine	aquatic;marine;pelagic
SAMN07137111	SAMN07137111	ALOHA_BATS_marine_pelagic	marine	aquatic;marine;pelagic
SAMN07137112	SAMN07137112	ALOHA_BATS_marine_pelagic	marine	aquatic;marine;pelagic
SAMN07137113	SAMN07137113	ALOHA_BATS_marine_pelagic	marine	aquatic;marine;pelagic
SAMN07137114	SAMN07137114	ALOHA_BATS_marine_pelagic	marine	aquatic;marine;pelagic
SAMN07137115	SAMN07137115	ALOHA_BATS_marine_pelagic	marine	aquatic;marine;pelagic
SAMN07137116	SAMN07137116	ALOHA_BATS_marine_pelagic	marine	aquatic;marine;pelagic
SAMN07137117	SAMN07137117	ALOHA_BATS_marine_pelagic	marine	aquatic;marine;pelagic
SAMN07137118	SAMN07137118	ALOHA_BATS_marine_pelagic	marine	aquatic;marine;pelagic
SAMN07137119	SAMN07137119	ALOHA_BATS_marine_pelagic	marine	aquatic;marine;pelagic
SAMN07137120	SAMN07137120	ALOHA_BATS_marine_pelagic	marine	aquatic;marine;pelagic
SAMN07137121	SAMN07137121	ALOHA_BATS_marine_pelagic	marine	aquatic;marine;pelagic
SAMN07137122	SAMN07137122	ALOHA_BATS_marine_pelagic	marine	aquatic;marine;pelagic
SAMN07137123	SAMN07137123	ALOHA_BATS_marine_pelagic	marine	aquatic;marine;pelagic
SAMN08390922	SAMN08390922	ALOHA_BATS_marine_pelagic	marine	aquatic;marine;pelagic
SAMN08390923	SAMN08390923	ALOHA_BATS_marine_pelagic	marine	aquatic;marine;pelagic
SAMN08390924	SAMN08390924	ALOHA_BATS_marine_pelagic	marine	aquatic;marine;pelagic
SAMN08390925	SAMN08390925	ALOHA_BATS_marine_pelagic	marine	aquatic;marine;pelagic
SAMN15803490	SAMN15803490	AguirreVonWobeser_2021_avocado	phyllosphere	host-associated;plant host;phyllosphere
SAMN15803491	SAMN15803491	AguirreVonWobeser_2021_avocado	phyllosphere	host-associated;plant host;phyllosphere
SAMN15803492	SAMN15803492	AguirreVonWobeser_2021_avocado	phyllosphere	host-associated;plant host;phyllosphere
SAMN15803493	SAMN15803493	AguirreVonWobeser_2021_avocado	rhizosphere	host-associated;plant host;rhizosphere;terrestrial;soil
SAMN15803494	SAMN15803494	AguirreVonWobeser_2021_avocado	rhizosphere	host-associated;plant host;rhizosphere;terrestrial;soil
SAMN15803495	SAMN15803495	AguirreVonWobeser_2021_avocado	rhizosphere	host-associated;plant host;rhizosphere;terrestrial;soil
SAMN15803496	SAMN15803496	AguirreVonWobeser_2021_avocado	rhizosphere	host-associated;plant host;rhizosphere;terrestrial;soil
SAMN15803497	SAMN15803497	AguirreVonWobeser_2021_avocado	phyllosphere	host-associated;plant host;phyllosphere
SAMN15803498	SAMN15803498	AguirreVonWobeser_2021_avocado	phyllosphere	host-associated;plant host;phyllosphere
SAMEA5953189	SAMEA5953189	Allaway_2020_dogs	mammalian gut (other)	host-associated;animal host;digestive tract;intestine;mammalian host
SAMEA5953190	SAMEA5953190	Allaway_2020_dogs	mammalian gut (other)	host-associated;animal host;digestive tract;intestine;mammalian host
SAMEA5953191	SAMEA5953191	Allaway_2020_dogs	mammalian gut (other)	host-associated;animal host;digestive tract;intestine;mammalian host
SAMEA5953192	SAMEA5953192	Allaway_2020_dogs	mammalian gut (other)	host-associated;animal host;digestive tract;intestine;mammalian host
SAMEA5953193	SAMEA5953193	Allaway_2020_dogs	mammalian gut (other)	host-associated;animal host;digestive tract;intestine;mammalian host
SAMEA5953194	SAMEA5953194	Allaway_2020_dogs	mammalian gut (other)	host-associated;animal host;digestive tract;intestine;mammalian host
SAMEA5953195	SAMEA5953195	Allaway_2020_dogs	mammalian gut (other)	host-associated;animal host;digestive tract;intestine;mammalian host
SAMEA5953196	SAMEA5953196	Allaway_2020_dogs	mammalian gut (other)	host-associated;animal host;digestive tract;intestine;mammalian host
SAMEA5953197	SAMEA5953197	Allaway_2020_dogs	mammalian gut (other)	host-associated;animal host;digestive tract;intestine;mammalian host
SAMEA5953198	SAMEA5953198	Allaway_2020_dogs	mammalian gut (other)	host-associated;animal host;digestive tract;intestine;mammalian host
SAMEA5953199	SAMEA5953199	Allaway_2020_dogs	mammalian gut (other)	host-associated;animal host;digestive tract;intestine;mammalian host
SAMEA5953200	SAMEA5953200	Allaway_2020_dogs	mammalian gut (other)	host-associated;animal host;digestive tract;intestine;mammalian host
SAMEA5953201	SAMEA5953201	Allaway_2020_dogs	mammalian gut (other)	host-associated;animal host;digestive tract;intestine;mammalian host
SAMEA5953202	SAMEA5953202	Allaway_2020_dogs	mammalian gut (other)	host-associated;animal host;digestive tract;intestine;mammalian host
SAMEA5953203	SAMEA5953203	Allaway_2020_dogs	mammalian gut (other)	host-associated;animal host;digestive tract;intestine;mammalian host
SAMEA5953204	SAMEA5953204	Allaway_2020_dogs	mammalian gut (other)	host-associated;animal host;digestive tract;intestine;mammalian host
SAMEA5953205	SAMEA5953205	Allaway_2020_dogs	mammalian gut (other)	host-associated;animal host;digestive tract;intestine;mammalian host
SAMEA5953206	SAMEA5953206	Allaway_2020_dogs	mammalian gut (other)	host-associated;animal host;digestive tract;intestine;mammalian host
SAMEA5953207	SAMEA5953207	Allaway_2020_dogs	mammalian gut (other)	host-associated;animal host;digestive tract;intestine;mammalian host
SAMEA5953208	SAMEA5953208	Allaway_2020_dogs	mammalian gut (other)	host-associated;animal host;digestive tract;intestine;mammalian host
SAMEA5953209	SAMEA5953209	Allaway_2020_dogs	mammalian gut (other)	host-associated;animal host;digestive tract;intestine;mammalian host
SAMEA5953210	SAMEA5953210	Allaway_2020_dogs	mammalian gut (other)	host-associated;animal host;digestive tract;intestine;mammalian host
SAMEA5953211	SAMEA5953211	Allaway_2020_dogs	mammalian gut (other)	host-associated;animal host;digestive tract;intestine;mammalian host
SAMEA5953212	SAMEA5953212	Allaway_2020_dogs	mammalian gut (other)	host-associated;animal host;digestive tract;intestine;mammalian host
SAMEA5953213	SAMEA5953213	Allaway_2020_dogs	mammalian gut (other)	host-associated;animal host;digestive tract;intestine;mammalian host
SAMEA5953214	SAMEA5953214	Allaway_2020_dogs	mammalian gut (other)	host-associated;animal host;digestive tract;intestine;mammalian host
SAMEA5953215	SAMEA5953215	Allaway_2020_dogs	mammalian gut (other)	host-associated;animal host;digestive tract;intestine;mammalian host
SAMEA5953216	SAMEA5953216	Allaway_2020_dogs	mammalian gut (other)	host-associated;animal host;digestive tract;intestine;mammalian host
SAMEA5953217	SAMEA5953217	Allaway_2020_dogs	mammalian gut (other)	host-associated;animal host;digestive tract;intestine;mammalian host
SAMEA5953218	SAMEA5953218	Allaway_2020_dogs	mammalian gut (other)	host-associated;animal host;digestive tract;intestine;mammalian host
SAMEA5953219	SAMEA5953219	Allaway_2020_dogs	mammalian gut (other)	host-associated;animal host;digestive tract;intestine;mammalian host
SAMEA5953220	SAMEA5953220	Allaway_2020_dogs	mammalian gut (other)	host-associated;animal host;digestive tract;intestine;mammalian host
SAMEA5953221	SAMEA5953221	Allaway_2020_dogs	mammalian gut (other)	host-associated;animal host;digestive tract;intestine;mammalian host
SAMEA5953222	SAMEA5953222	Allaway_2020_dogs	mammalian gut (other)	host-associated;animal host;digestive tract;intestine;mammalian host
SAMEA5953223	SAMEA5953223	Allaway_2020_dogs	mammalian gut (other)	host-associated;animal host;digestive tract;intestine;mammalian host
SAMEA5953224	SAMEA5953224	Allaway_2020_dogs	mammalian gut (other)	host-associated;animal host;digestive tract;intestine;mammalian host
SAMEA5953225	SAMEA5953225	Allaway_2020_dogs	mammalian gut (other)	host-associated;animal host;digestive tract;intestine;mammalian host
SAMEA6863126	SAMEA6863126	Allaway_2020_dogs	mammalian gut (other)	host-associated;animal host;digestive tract;intestine;mammalian host
SAMEA6863127	SAMEA6863127	Allaway_2020_dogs	mammalian gut (other)	host-associated;animal host;digestive tract;intestine;mammalian host
SAMEA6863128	SAMEA6863128	Allaway_2020_dogs	mammalian gut (other)	host-associated;animal host;digestive tract;intestine;mammalian host
SAMEA6863129	SAMEA6863129	Allaway_2020_dogs	mammalian gut (other)	host-associated;animal host;digestive tract;intestine;mammalian host
SAMEA6863130	SAMEA6863130	Allaway_2020_dogs	mammalian gut (other)	host-associated;animal host;digestive tract;intestine;mammalian host
SAMEA6863131	SAMEA6863131	Allaway_2020_dogs	mammalian gut (other)	host-associated;animal host;digestive tract;intestine;mammalian host
SAMEA6863132	SAMEA6863132	Allaway_2020_dogs	mammalian gut (other)	host-associated;animal host;digestive tract;intestine;mammalian host
SAMEA6863133	SAMEA6863133	Allaway_2020_dogs	mammalian gut (other)	host-associated;animal host;digestive tract;intestine;mammalian host
SAMEA6863134	SAMEA6863134	Allaway_2020_dogs	mammalian gut (other)	host-associated;animal host;digestive tract;intestine;mammalian host
SAMEA6863135	SAMEA6863135	Allaway_2020_dogs	mammalian gut (other)	host-associated;animal host;digestive tract;intestine;mammalian host
SAMEA6863136	SAMEA6863136	Allaway_2020_dogs	mammalian gut (other)	host-associated;animal host;digestive tract;intestine;mammalian host
SAMEA104408592	SAMEA104408592	Alneberg_2018_marine_baltic	aquatic (other)	aquatic;brackish water;marine;pelagic;medium salinity;low temperature
SAMEA104408593	SAMEA104408593	Alneberg_2018_marine_baltic	aquatic (other)	aquatic;brackish water;marine;pelagic;medium salinity;very low temperature
SAMEA104408594	SAMEA104408594	Alneberg_2018_marine_baltic	aquatic (other)	aquatic;brackish water;marine;pelagic;medium salinity;very low temperature
SAMEA104408595	SAMEA104408595	Alneberg_2018_marine_baltic	aquatic (other)	aquatic;brackish water;marine;pelagic;medium salinity;low temperature
SAMEA104408596	SAMEA104408596	Alneberg_2018_marine_baltic	aquatic (other)	aquatic;brackish water;marine;pelagic;medium salinity;very low temperature
SAMEA104408597	SAMEA104408597	Alneberg_2018_marine_baltic	aquatic (other)	aquatic;brackish water;marine;pelagic;medium salinity;very low temperature
SAMEA104408598	SAMEA104408598	Alneberg_2018_marine_baltic	aquatic (other)	aquatic;brackish water;fresh water;marine;pelagic;low salinity;medium salinity;low temperature
SAMEA104408599	SAMEA104408599	Alneberg_2018_marine_baltic	aquatic (other)	aquatic;brackish water;fresh water;marine;pelagic;low salinity;medium salinity;very low temperature
SAMEA104408600	SAMEA104408600	Alneberg_2018_marine_baltic	aquatic (other)	aquatic;brackish water;fresh water;marine;pelagic;low salinity;medium salinity;very low temperature
SAMEA104408601	SAMEA104408601	Alneberg_2018_marine_baltic	aquatic (other)	aquatic;brackish water;marine;pelagic;medium salinity;low temperature
SAMEA104408602	SAMEA104408602	Alneberg_2018_marine_baltic	aquatic (other)	aquatic;brackish water;marine;pelagic;medium salinity;low temperature
SAMEA104408603	SAMEA104408603	Alneberg_2018_marine_baltic	aquatic (other)	aquatic;brackish water;marine;pelagic;medium salinity;very low temperature
SAMEA104408604	SAMEA104408604	Alneberg_2018_marine_baltic	aquatic (other)	aquatic;brackish water;marine;pelagic;medium salinity;low temperature
SAMEA104408605	SAMEA104408605	Alneberg_2018_marine_baltic	aquatic (other)	aquatic;brackish water;marine;pelagic;medium salinity;low temperature
SAMEA104408606	SAMEA104408606	Alneberg_2018_marine_baltic	aquatic (other)	aquatic;brackish water;marine;pelagic;medium salinity;low temperature
SAMEA104408607	SAMEA104408607	Alneberg_2018_marine_baltic	aquatic (other)	aquatic;brackish water;marine;pelagic;medium salinity;low temperature
SAMEA104408608	SAMEA104408608	Alneberg_2018_marine_baltic	aquatic (other)	aquatic;brackish water;marine;pelagic;medium salinity;low temperature
SAMEA104408609	SAMEA104408609	Alneberg_2018_marine_baltic	aquatic (other)	aquatic;brackish water;marine;pelagic;medium salinity;low temperature
SAMEA104408610	SAMEA104408610	Alneberg_2018_marine_baltic	aquatic (other)	aquatic;brackish water;marine;pelagic;medium salinity;low temperature
SAMEA104408611	SAMEA104408611	Alneberg_2018_marine_baltic	aquatic (other)	aquatic;brackish water;marine;pelagic;medium salinity;low temperature
SAMEA104408612	SAMEA104408612	Alneberg_2018_marine_baltic	aquatic (other)	aquatic;brackish water;marine;pelagic;medium salinity;very low temperature
SAMEA104408613	SAMEA104408613	Alneberg_2018_marine_baltic	aquatic (other)	aquatic;brackish water;marine;pelagic;medium salinity;low temperature
SAMEA104408614	SAMEA104408614	Alneberg_2018_marine_baltic	aquatic (other)	aquatic;brackish water;marine;pelagic;medium salinity;very low temperature
SAMEA104408615	SAMEA104408615	Alneberg_2018_marine_baltic	aquatic (other)	aquatic;brackish water;marine;pelagic;medium salinity;very low temperature
SAMEA104408616	SAMEA104408616	Alneberg_2018_marine_baltic	aquatic (other)	aquatic;brackish water;marine;pelagic;medium salinity;low temperature
SAMEA104408617	SAMEA104408617	Alneberg_2018_marine_baltic	aquatic (other)	aquatic;brackish water;marine;pelagic;medium salinity;very low temperature
SAMEA104408618	SAMEA104408618	Alneberg_2018_marine_baltic	aquatic (other)	aquatic;brackish water;marine;pelagic;medium salinity;very low temperature
SAMEA104408619	SAMEA104408619	Alneberg_2018_marine_baltic	aquatic (other)	aquatic;brackish water;marine;pelagic;medium salinity;low temperature
SAMEA104408620	SAMEA104408620	Alneberg_2018_marine_baltic	aquatic (other)	aquatic;brackish water;marine;pelagic;medium salinity;very low temperature
SAMEA104408621	SAMEA104408621	Alneberg_2018_marine_baltic	aquatic (other)	aquatic;brackish water;marine;pelagic;medium salinity;very low temperature
SAMEA104408623	SAMEA104408623	Alneberg_2018_marine_baltic	aquatic (other)	aquatic;brackish water;marine;medium salinity;very low temperature
SAMEA104408624	SAMEA104408624	Alneberg_2018_marine_baltic	aquatic (other)	aquatic;brackish water;marine;medium salinity;very low temperature
SAMEA104408625	SAMEA104408625	Alneberg_2018_marine_baltic	aquatic (other)	aquatic;brackish water;marine;medium salinity;very low temperature
SAMEA104408626	SAMEA104408626	Alneberg_2018_marine_baltic	aquatic (other)	aquatic;brackish water;marine;medium salinity;very low temperature
SAMEA104408627	SAMEA104408627	Alneberg_2018_marine_baltic	aquatic (other)	aquatic;brackish water;marine;medium salinity;very low temperature
SAMEA104408628	SAMEA104408628	Alneberg_2018_marine_baltic	aquatic (other)	aquatic;brackish water;marine;medium salinity;very low temperature
SAMEA104408629	SAMEA104408629	Alneberg_2018_marine_baltic	aquatic (other)	aquatic;brackish water;marine;medium salinity;very low temperature
SAMEA104408630	SAMEA104408630	Alneberg_2018_marine_baltic	aquatic (other)	aquatic;brackish water;marine;medium salinity;very low temperature
SAMEA104408691	SAMEA104408691	Alneberg_2018_marine_baltic	aquatic (other)	aquatic;brackish water;littoral;marine;medium salinity;low temperature
SAMEA104408692	SAMEA104408692	Alneberg_2018_marine_baltic	aquatic (other)	aquatic;brackish water;littoral;marine;medium salinity;low temperature
SAMEA104408693	SAMEA104408693	Alneberg_2018_marine_baltic	aquatic (other)	aquatic;brackish water;littoral;marine;medium salinity;low temperature
SAMEA104408694	SAMEA104408694	Alneberg_2018_marine_baltic	aquatic (other)	aquatic;brackish water;littoral;marine;medium salinity;low temperature
SAMEA104408695	SAMEA104408695	Alneberg_2018_marine_baltic	aquatic (other)	aquatic;brackish water;marine;medium salinity;very low temperature
SAMEA104408696	SAMEA104408696	Alneberg_2018_marine_baltic	aquatic (other)	aquatic;brackish water;marine;medium salinity;very low temperature
SAMN01828206	NA	An_2013_hydrocarbon	aquatic (other)	anthropogenic;mine;aquatic;contaminated;terrestrial
SAMN01828208	NA	An_2013_hydrocarbon	aquatic (other)	anthropogenic;aquatic;fresh water;lacustrine;lentic;contaminated;low salinity
SAMN01828240	NA	An_2013_hydrocarbon	aquatic (other)	anthropogenic;mine;aquatic;contaminated;terrestrial
SAMN01828241	NA	An_2013_hydrocarbon	aquatic (other)	anthropogenic;mine;aquatic;contaminated;terrestrial
SAMN01828445	NA	An_2013_hydrocarbon	aquatic (other)	anthropogenic;mine;aquatic;contaminated;terrestrial
SAMN01828446	NA	An_2013_hydrocarbon	other	anthropogenic;mine;terrestrial
SAMN01828447	NA	An_2013_hydrocarbon	other	anthropogenic;mine;terrestrial
SAMN01828448	NA	An_2013_hydrocarbon	aquatic (other)	anthropogenic;mine;aquatic;contaminated;terrestrial
SAMN01828449	NA	An_2013_hydrocarbon	aquatic (other)	anthropogenic;mine;aquatic;contaminated;terrestrial
SAMN01828450	NA	An_2013_hydrocarbon	aquatic (other)	anthropogenic;mine;aquatic;contaminated;terrestrial
SAMN01828451	NA	An_2013_hydrocarbon	aquatic (other)	anthropogenic;mine;aquatic;contaminated;terrestrial
SAMN01828452	NA	An_2013_hydrocarbon	aquatic (other)	anthropogenic;mine;aquatic;contaminated;terrestrial
SAMN01828453	NA	An_2013_hydrocarbon	aquatic (other)	anthropogenic;mine;aquatic;contaminated;terrestrial
SAMN01828454	NA	An_2013_hydrocarbon	other	anthropogenic;mine;terrestrial
SAMN01828455	NA	An_2013_hydrocarbon	other	anthropogenic;mine;terrestrial
SAMN02263933	NA	An_2013_hydrocarbon	other	anthropogenic;mine;terrestrial
SAMN02263934	NA	An_2013_hydrocarbon	other	anthropogenic;mine;terrestrial
SAMN02263955	NA	An_2013_hydrocarbon	aquatic (other)	anthropogenic;mine;aquatic;contaminated;terrestrial
SAMN02264966	NA	An_2013_hydrocarbon	other	anthropogenic;mine;terrestrial
SAMN02264967	NA	An_2013_hydrocarbon	other	anthropogenic;mine;terrestrial
SAMN02782223	NA	An_2013_hydrocarbon	aquatic (other)	anthropogenic;mine;aquatic;contaminated;terrestrial
SAMN02782224	NA	An_2013_hydrocarbon	other	anthropogenic;mine;terrestrial
SAMN02782721	NA	An_2013_hydrocarbon	other	anthropogenic;mine;terrestrial
SAMN02782723	NA	An_2013_hydrocarbon	aquatic (other)	anthropogenic;mine;aquatic;contaminated;terrestrial
SAMN02782725	NA	An_2013_hydrocarbon	other	anthropogenic;mine;terrestrial
SAMEA4688837	SAMEA4688865	Andersen_2019_pig	pig gut	host-associated;animal host;digestive tract;intestine;mammalian host
SAMEA4688838	SAMEA4688838	Andersen_2019_pig	pig gut	host-associated;animal host;digestive tract;intestine;mammalian host
SAMEA4688839	SAMEA4688839	Andersen_2019_pig	pig gut	host-associated;animal host;digestive tract;intestine;mammalian host
SAMEA4688840	SAMEA4688840	Andersen_2019_pig	pig gut	host-associated;animal host;digestive tract;intestine;mammalian host
SAMEA4688841	SAMEA4688841	Andersen_2019_pig	pig gut	host-associated;animal host;digestive tract;intestine;mammalian host
SAMEA4688842	SAMEA4688842	Andersen_2019_pig	pig gut	host-associated;animal host;digestive tract;intestine;mammalian host
SAMEA4688843	SAMEA4688843	Andersen_2019_pig	pig gut	host-associated;animal host;digestive tract;intestine;mammalian host
SAMEA4688844	SAMEA4688844	Andersen_2019_pig	pig gut	host-associated;animal host;digestive tract;intestine;mammalian host
SAMEA4688845	SAMEA4688845	Andersen_2019_pig	pig gut	host-associated;animal host;digestive tract;intestine;mammalian host
SAMEA4688846	SAMEA4688846	Andersen_2019_pig	pig gut	host-associated;animal host;digestive tract;intestine;mammalian host
SAMEA4688847	SAMEA4688847	Andersen_2019_pig	pig gut	host-associated;animal host;digestive tract;intestine;mammalian host
SAMEA4688848	SAMEA4688848	Andersen_2019_pig	pig gut	host-associated;animal host;digestive tract;intestine;mammalian host
SAMEA4688849	SAMEA4688849	Andersen_2019_pig	pig gut	host-associated;animal host;digestive tract;intestine;mammalian host
SAMEA4688850	SAMEA4688850	Andersen_2019_pig	pig gut	host-associated;animal host;digestive tract;intestine;mammalian host
SAMEA4688851	SAMEA4688851	Andersen_2019_pig	pig gut	host-associated;animal host;digestive tract;intestine;mammalian host
SAMEA4688852	SAMEA4688852	Andersen_2019_pig	pig gut	host-associated;animal host;digestive tract;intestine;mammalian host
SAMEA4688853	SAMEA4688853	Andersen_2019_pig	pig gut	host-associated;animal host;digestive tract;intestine;mammalian host
SAMEA4688854	SAMEA4688854	Andersen_2019_pig	pig gut	host-associated;animal host;digestive tract;intestine;mammalian host
SAMEA4688855	SAMEA4688855	Andersen_2019_pig	pig gut	host-associated;animal host;digestive tract;intestine;mammalian host
SAMEA4688856	SAMEA4688856	Andersen_2019_pig	pig gut	host-associated;animal host;digestive tract;intestine;mammalian host
SAMEA4688857	SAMEA4688857	Andersen_2019_pig	pig gut	host-associated;animal host;digestive tract;intestine;mammalian host
SAMEA4688858	SAMEA4688858	Andersen_2019_pig	pig gut	host-associated;animal host;digestive tract;intestine;mammalian host
SAMEA4688859	SAMEA4688859	Andersen_2019_pig	pig gut	host-associated;animal host;digestive tract;intestine;mammalian host
SAMEA4688860	SAMEA4688860	Andersen_2019_pig	pig gut	host-associated;animal host;digestive tract;intestine;mammalian host
SAMEA4688861	SAMEA4688861	Andersen_2019_pig	pig gut	host-associated;animal host;digestive tract;intestine;mammalian host
SAMEA4688862	SAMEA4688862	Andersen_2019_pig	pig gut	host-associated;animal host;digestive tract;intestine;mammalian host
SAMEA4688863	SAMEA4688863	Andersen_2019_pig	pig gut	host-associated;animal host;digestive tract;intestine;mammalian host
SAMEA4688864	SAMEA4688864	Andersen_2019_pig	pig gut	host-associated;animal host;digestive tract;intestine;mammalian host
SAMEA4688865	SAMEA4688865	Andersen_2019_pig	pig gut	host-associated;animal host;digestive tract;intestine;mammalian host
SAMEA4688866	SAMEA4688866	Andersen_2019_pig	pig gut	host-associated;animal host;digestive tract;intestine;mammalian host
SAMEA4688867	SAMEA4688867	Andersen_2019_pig	pig gut	host-associated;animal host;digestive tract;intestine;mammalian host
SAMEA4688868	SAMEA4688868	Andersen_2019_pig	pig gut	host-associated;animal host;digestive tract;intestine;mammalian host
SAMEA4688869	SAMEA4688869	Andersen_2019_pig	pig gut	host-associated;animal host;digestive tract;intestine;mammalian host
SAMEA4688870	SAMEA4688870	Andersen_2019_pig	pig gut	host-associated;animal host;digestive tract;intestine;mammalian host
SAMEA4688871	SAMEA4688871	Andersen_2019_pig	pig gut	host-associated;animal host;digestive tract;intestine;mammalian host
SAMEA4688872	SAMEA4688872	Andersen_2019_pig	pig gut	host-associated;animal host;digestive tract;intestine;mammalian host
SAMEA4688873	SAMEA4688873	Andersen_2019_pig	pig gut	host-associated;animal host;digestive tract;intestine;mammalian host
SAMEA4688874	SAMEA4688874	Andersen_2019_pig	pig gut	host-associated;animal host;digestive tract;intestine;mammalian host
SAMEA4688875	SAMEA4688875	Andersen_2019_pig	pig gut	host-associated;animal host;digestive tract;intestine;mammalian host
SAMEA4688876	SAMEA4688876	Andersen_2019_pig	pig gut	host-associated;animal host;digestive tract;intestine;mammalian host
SAMEA4688877	SAMEA4688877	Andersen_2019_pig	pig gut	host-associated;animal host;digestive tract;intestine;mammalian host
SAMEA4688878	SAMEA4688878	Andersen_2019_pig	pig gut	host-associated;animal host;digestive tract;intestine;mammalian host
SAMEA4688879	SAMEA4688879	Andersen_2019_pig	pig gut	host-associated;animal host;digestive tract;intestine;mammalian host
SAMEA4688880	SAMEA4688880	Andersen_2019_pig	pig gut	host-associated;animal host;digestive tract;intestine;mammalian host
SAMEA4688881	SAMEA4688881	Andersen_2019_pig	pig gut	host-associated;animal host;digestive tract;intestine;mammalian host
SAMEA4688882	SAMEA4688882	Andersen_2019_pig	pig gut	host-associated;animal host;digestive tract;intestine;mammalian host
SAMEA4688883	SAMEA4688883	Andersen_2019_pig	pig gut	host-associated;animal host;digestive tract;intestine;mammalian host
SAMEA4688884	SAMEA4688884	Andersen_2019_pig	pig gut	host-associated;animal host;digestive tract;intestine;mammalian host
SAMEA4688885	SAMEA4688885	Andersen_2019_pig	pig gut	host-associated;animal host;digestive tract;intestine;mammalian host
SAMEA4688886	SAMEA4688886	Andersen_2019_pig	pig gut	host-associated;animal host;digestive tract;intestine;mammalian host
SAMEA4688887	SAMEA4688887	Andersen_2019_pig	pig gut	host-associated;animal host;digestive tract;intestine;mammalian host
SAMEA4688888	SAMEA4688888	Andersen_2019_pig	pig gut	host-associated;animal host;digestive tract;intestine;mammalian host
SAMEA4688889	SAMEA4688889	Andersen_2019_pig	pig gut	host-associated;animal host;digestive tract;intestine;mammalian host
SAMEA4688890	SAMEA4688890	Andersen_2019_pig	pig gut	host-associated;animal host;digestive tract;intestine;mammalian host
SAMEA4688891	SAMEA4688891	Andersen_2019_pig	pig gut	host-associated;animal host;digestive tract;intestine;mammalian host
SAMEA4688892	SAMEA4688892	Andersen_2019_pig	pig gut	host-associated;animal host;digestive tract;intestine;mammalian host
SAMEA4688893	SAMEA4688893	Andersen_2019_pig	pig gut	host-associated;animal host;digestive tract;intestine;mammalian host
SAMEA4688894	SAMEA4688894	Andersen_2019_pig	pig gut	host-associated;animal host;digestive tract;intestine;mammalian host
SAMEA4688895	SAMEA4688895	Andersen_2019_pig	pig gut	host-associated;animal host;digestive tract;intestine;mammalian host
SAMEA4688896	SAMEA4688896	Andersen_2019_pig	pig gut	host-associated;animal host;digestive tract;intestine;mammalian host
SAMEA4688897	SAMEA4688897	Andersen_2019_pig	pig gut	host-associated;animal host;digestive tract;intestine;mammalian host
SAMEA4688898	SAMEA4688898	Andersen_2019_pig	pig gut	host-associated;animal host;digestive tract;intestine;mammalian host
SAMEA4688899	SAMEA4688899	Andersen_2019_pig	pig gut	host-associated;animal host;digestive tract;intestine;mammalian host
SAMEA4688900	SAMEA4688900	Andersen_2019_pig	pig gut	host-associated;animal host;digestive tract;intestine;mammalian host
SAMEA4688901	SAMEA4688901	Andersen_2019_pig	pig gut	host-associated;animal host;digestive tract;intestine;mammalian host
SAMEA4688902	SAMEA4688902	Andersen_2019_pig	pig gut	host-associated;animal host;digestive tract;intestine;mammalian host
SAMEA4688903	SAMEA4688903	Andersen_2019_pig	pig gut	host-associated;animal host;digestive tract;intestine;mammalian host
SAMEA4688904	SAMEA4688904	Andersen_2019_pig	pig gut	host-associated;animal host;digestive tract;intestine;mammalian host
SAMEA4688905	SAMEA4688905	Andersen_2019_pig	pig gut	host-associated;animal host;digestive tract;intestine;mammalian host
SAMEA4688906	SAMEA4688906	Andersen_2019_pig	pig gut	host-associated;animal host;digestive tract;intestine;mammalian host
SAMEA4688907	SAMEA4688907	Andersen_2019_pig	pig gut	host-associated;animal host;digestive tract;intestine;mammalian host
SAMEA4688908	SAMEA4688908	Andersen_2019_pig	pig gut	host-associated;animal host;digestive tract;intestine;mammalian host
SAMEA4688909	SAMEA4688909	Andersen_2019_pig	pig gut	host-associated;animal host;digestive tract;intestine;mammalian host
SAMEA4688910	SAMEA4688910	Andersen_2019_pig	pig gut	host-associated;animal host;digestive tract;intestine;mammalian host
SAMEA4688911	SAMEA4688911	Andersen_2019_pig	pig gut	host-associated;animal host;digestive tract;intestine;mammalian host
SAMEA4688912	SAMEA4688912	Andersen_2019_pig	pig gut	host-associated;animal host;digestive tract;intestine;mammalian host
SAMEA4688913	SAMEA4688913	Andersen_2019_pig	pig gut	host-associated;animal host;digestive tract;intestine;mammalian host
SAMEA4688914	SAMEA4688914	Andersen_2019_pig	pig gut	host-associated;animal host;digestive tract;intestine;mammalian host
SAMEA4688915	SAMEA4688915	Andersen_2019_pig	pig gut	host-associated;animal host;digestive tract;intestine;mammalian host
SAMEA4688916	SAMEA4688916	Andersen_2019_pig	pig gut	host-associated;animal host;digestive tract;intestine;mammalian host
SAMEA4688917	SAMEA4688917	Andersen_2019_pig	pig gut	host-associated;animal host;digestive tract;intestine;mammalian host
SAMEA4688918	SAMEA4688918	Andersen_2019_pig	pig gut	host-associated;animal host;digestive tract;intestine;mammalian host
SAMEA4688919	SAMEA4688919	Andersen_2019_pig	pig gut	host-associated;animal host;digestive tract;intestine;mammalian host
SAMEA4688920	SAMEA4688920	Andersen_2019_pig	pig gut	host-associated;animal host;digestive tract;intestine;mammalian host
SAMEA4688921	SAMEA4688921	Andersen_2019_pig	pig gut	host-associated;animal host;digestive tract;intestine;mammalian host
SAMEA4688922	SAMEA4688922	Andersen_2019_pig	pig gut	host-associated;animal host;digestive tract;intestine;mammalian host
SAMEA4688923	SAMEA4688923	Andersen_2019_pig	pig gut	host-associated;animal host;digestive tract;intestine;mammalian host
SAMEA4688924	SAMEA4688924	Andersen_2019_pig	pig gut	host-associated;animal host;digestive tract;intestine;mammalian host
SAMEA4688925	SAMEA4688925	Andersen_2019_pig	pig gut	host-associated;animal host;digestive tract;intestine;mammalian host
SAMEA4688926	SAMEA4688926	Andersen_2019_pig	pig gut	host-associated;animal host;digestive tract;intestine;mammalian host
SAMEA4688927	SAMEA4688927	Andersen_2019_pig	pig gut	host-associated;animal host;digestive tract;intestine;mammalian host
SAMEA4688928	SAMEA4688928	Andersen_2019_pig	pig gut	host-associated;animal host;digestive tract;intestine;mammalian host
SAMEA4688929	SAMEA4688929	Andersen_2019_pig	pig gut	host-associated;animal host;digestive tract;intestine;mammalian host
SAMEA4688930	SAMEA4688930	Andersen_2019_pig	pig gut	host-associated;animal host;digestive tract;intestine;mammalian host
SAMEA4688931	SAMEA4688931	Andersen_2019_pig	pig gut	host-associated;animal host;digestive tract;intestine;mammalian host
SAMEA4688932	SAMEA4688932	Andersen_2019_pig	pig gut	host-associated;animal host;digestive tract;intestine;mammalian host
SAMEA4688933	SAMEA4688933	Andersen_2019_pig	pig gut	host-associated;animal host;digestive tract;intestine;mammalian host
SAMEA4688934	SAMEA4688934	Andersen_2019_pig	pig gut	host-associated;animal host;digestive tract;intestine;mammalian host
SAMEA4688935	SAMEA4688935	Andersen_2019_pig	pig gut	host-associated;animal host;digestive tract;intestine;mammalian host
SAMEA4688936	SAMEA4688936	Andersen_2019_pig	pig gut	host-associated;animal host;digestive tract;intestine;mammalian host
SAMEA4688937	SAMEA4688937	Andersen_2019_pig	pig gut	host-associated;animal host;digestive tract;intestine;mammalian host
SAMEA4688938	SAMEA4688938	Andersen_2019_pig	pig gut	host-associated;animal host;digestive tract;intestine;mammalian host
SAMEA4688939	SAMEA4688939	Andersen_2019_pig	pig gut	host-associated;animal host;digestive tract;intestine;mammalian host
SAMEA4688940	SAMEA4688940	Andersen_2019_pig	pig gut	host-associated;animal host;digestive tract;intestine;mammalian host
SAMEA4688941	SAMEA4688941	Andersen_2019_pig	pig gut	host-associated;animal host;digestive tract;intestine;mammalian host
SAMEA4688942	SAMEA4688942	Andersen_2019_pig	pig gut	host-associated;animal host;digestive tract;intestine;mammalian host
SAMEA4688943	SAMEA4688943	Andersen_2019_pig	pig gut	host-associated;animal host;digestive tract;intestine;mammalian host
SAMEA4688944	SAMEA4688879	Andersen_2019_pig	pig gut	host-associated;animal host;digestive tract;intestine;mammalian host
SAMEA4688945	SAMEA4688880	Andersen_2019_pig	pig gut	host-associated;animal host;digestive tract;intestine;mammalian host
SAMEA4688946	SAMEA4688881	Andersen_2019_pig	pig gut	host-associated;animal host;digestive tract;intestine;mammalian host
SAMEA4688947	SAMEA4688882	Andersen_2019_pig	pig gut	host-associated;animal host;digestive tract;intestine;mammalian host
SAMEA4688948	SAMEA4688883	Andersen_2019_pig	pig gut	host-associated;animal host;digestive tract;intestine;mammalian host
SAMEA4688949	SAMEA4688884	Andersen_2019_pig	pig gut	host-associated;animal host;digestive tract;intestine;mammalian host
SAMEA4688950	SAMEA4688885	Andersen_2019_pig	pig gut	host-associated;animal host;digestive tract;intestine;mammalian host
SAMEA4688951	SAMEA4688886	Andersen_2019_pig	pig gut	host-associated;animal host;digestive tract;intestine;mammalian host
SAMEA4688952	SAMEA4688887	Andersen_2019_pig	pig gut	host-associated;animal host;digestive tract;intestine;mammalian host
SAMEA4688953	SAMEA4688888	Andersen_2019_pig	pig gut	host-associated;animal host;digestive tract;intestine;mammalian host
SAMEA4688954	SAMEA4688889	Andersen_2019_pig	pig gut	host-associated;animal host;digestive tract;intestine;mammalian host
SAMEA4688955	SAMEA4688890	Andersen_2019_pig	pig gut	host-associated;animal host;digestive tract;intestine;mammalian host
SAMEA4688956	SAMEA4688891	Andersen_2019_pig	pig gut	host-associated;animal host;digestive tract;intestine;mammalian host
SAMEA4688957	SAMEA4688892	Andersen_2019_pig	pig gut	host-associated;animal host;digestive tract;intestine;mammalian host
SAMEA4688958	SAMEA4688893	Andersen_2019_pig	pig gut	host-associated;animal host;digestive tract;intestine;mammalian host
SAMEA4688959	SAMEA4688894	Andersen_2019_pig	pig gut	host-associated;animal host;digestive tract;intestine;mammalian host
SAMEA4688960	SAMEA4688895	Andersen_2019_pig	pig gut	host-associated;animal host;digestive tract;intestine;mammalian host
SAMEA4688961	SAMEA4688896	Andersen_2019_pig	pig gut	host-associated;animal host;digestive tract;intestine;mammalian host
SAMEA4688962	SAMEA4688897	Andersen_2019_pig	pig gut	host-associated;animal host;digestive tract;intestine;mammalian host
SAMEA4688963	SAMEA4688898	Andersen_2019_pig	pig gut	host-associated;animal host;digestive tract;intestine;mammalian host
SAMEA4688964	SAMEA4688899	Andersen_2019_pig	pig gut	host-associated;animal host;digestive tract;intestine;mammalian host
SAMEA4688965	SAMEA4688900	Andersen_2019_pig	pig gut	host-associated;animal host;digestive tract;intestine;mammalian host
SAMEA4688966	SAMEA4688901	Andersen_2019_pig	pig gut	host-associated;animal host;digestive tract;intestine;mammalian host
SAMEA4688967	SAMEA4688902	Andersen_2019_pig	pig gut	host-associated;animal host;digestive tract;intestine;mammalian host
SAMEA4688968	SAMEA4688903	Andersen_2019_pig	pig gut	host-associated;animal host;digestive tract;intestine;mammalian host
SAMEA4688969	SAMEA4688904	Andersen_2019_pig	pig gut	host-associated;animal host;digestive tract;intestine;mammalian host
SAMEA4688970	SAMEA4688905	Andersen_2019_pig	pig gut	host-associated;animal host;digestive tract;intestine;mammalian host
SAMEA4688971	SAMEA4688906	Andersen_2019_pig	pig gut	host-associated;animal host;digestive tract;intestine;mammalian host
SAMEA4688972	SAMEA4688907	Andersen_2019_pig	pig gut	host-associated;animal host;digestive tract;intestine;mammalian host
SAMEA4688973	SAMEA4688908	Andersen_2019_pig	pig gut	host-associated;animal host;digestive tract;intestine;mammalian host
SAMEA4688974	SAMEA4688909	Andersen_2019_pig	pig gut	host-associated;animal host;digestive tract;intestine;mammalian host
SAMEA4688975	SAMEA4688910	Andersen_2019_pig	pig gut	host-associated;animal host;digestive tract;intestine;mammalian host
SAMEA4688976	SAMEA4688911	Andersen_2019_pig	pig gut	host-associated;animal host;digestive tract;intestine;mammalian host
SAMEA4688977	SAMEA4688912	Andersen_2019_pig	pig gut	host-associated;animal host;digestive tract;intestine;mammalian host
SAMEA4688978	SAMEA4688913	Andersen_2019_pig	pig gut	host-associated;animal host;digestive tract;intestine;mammalian host
SAMEA4688979	SAMEA4688914	Andersen_2019_pig	pig gut	host-associated;animal host;digestive tract;intestine;mammalian host
SAMEA4688980	SAMEA4688915	Andersen_2019_pig	pig gut	host-associated;animal host;digestive tract;intestine;mammalian host
SAMEA4688981	SAMEA4688916	Andersen_2019_pig	pig gut	host-associated;animal host;digestive tract;intestine;mammalian host
SAMEA4688982	SAMEA4688917	Andersen_2019_pig	pig gut	host-associated;animal host;digestive tract;intestine;mammalian host
SAMEA4688983	SAMEA4688918	Andersen_2019_pig	pig gut	host-associated;animal host;digestive tract;intestine;mammalian host
SAMEA4688984	SAMEA4688919	Andersen_2019_pig	pig gut	host-associated;animal host;digestive tract;intestine;mammalian host
SAMEA4688985	SAMEA4688920	Andersen_2019_pig	pig gut	host-associated;animal host;digestive tract;intestine;mammalian host
SAMEA4688986	SAMEA4688921	Andersen_2019_pig	pig gut	host-associated;animal host;digestive tract;intestine;mammalian host
SAMEA4688987	SAMEA4688922	Andersen_2019_pig	pig gut	host-associated;animal host;digestive tract;intestine;mammalian host
SAMEA4688988	SAMEA4688923	Andersen_2019_pig	pig gut	host-associated;animal host;digestive tract;intestine;mammalian host
SAMEA4688989	SAMEA4688924	Andersen_2019_pig	pig gut	host-associated;animal host;digestive tract;intestine;mammalian host
SAMEA4688990	SAMEA4688926	Andersen_2019_pig	pig gut	host-associated;animal host;digestive tract;intestine;mammalian host
SAMEA4688991	SAMEA4688991	Andersen_2019_pig	pig gut	host-associated;animal host;digestive tract;intestine;mammalian host
SAMEA4688992	SAMEA4688992	Andersen_2019_pig	pig gut	host-associated;animal host;digestive tract;intestine;mammalian host
SAMEA4688993	SAMEA4688993	Andersen_2019_pig	pig gut	host-associated;animal host;digestive tract;intestine;mammalian host
SAMEA4688994	SAMEA4688994	Andersen_2019_pig	pig gut	host-associated;animal host;digestive tract;intestine;mammalian host
SAMEA4688995	SAMEA4688995	Andersen_2019_pig	pig gut	host-associated;animal host;digestive tract;intestine;mammalian host
SAMEA4688996	SAMEA4688996	Andersen_2019_pig	pig gut	host-associated;animal host;digestive tract;intestine;mammalian host
SAMEA4688997	SAMEA4688997	Andersen_2019_pig	pig gut	host-associated;animal host;digestive tract;intestine;mammalian host
SAMEA4688998	SAMEA4688999	Andersen_2019_pig	pig gut	host-associated;animal host;digestive tract;intestine;mammalian host
SAMEA4688999	SAMEA4688999	Andersen_2019_pig	pig gut	host-associated;animal host;digestive tract;intestine;mammalian host
SAMEA4689000	SAMEA4689000	Andersen_2019_pig	pig gut	host-associated;animal host;digestive tract;intestine;mammalian host
SAMEA4689001	SAMEA4689001	Andersen_2019_pig	pig gut	host-associated;animal host;digestive tract;intestine;mammalian host
SAMEA4689002	SAMEA4689002	Andersen_2019_pig	pig gut	host-associated;animal host;digestive tract;intestine;mammalian host
SAMEA4689003	SAMEA4689003	Andersen_2019_pig	pig gut	host-associated;animal host;digestive tract;intestine;mammalian host
SAMEA4689004	SAMEA4689004	Andersen_2019_pig	pig gut	host-associated;animal host;digestive tract;intestine;mammalian host
SAMEA4689005	SAMEA4689005	Andersen_2019_pig	pig gut	host-associated;animal host;digestive tract;intestine;mammalian host
SAMEA4689006	SAMEA4689006	Andersen_2019_pig	pig gut	host-associated;animal host;digestive tract;intestine;mammalian host
SAMEA4689007	SAMEA4689007	Andersen_2019_pig	pig gut	host-associated;animal host;digestive tract;intestine;mammalian host
SAMEA4689008	SAMEA4689008	Andersen_2019_pig	pig gut	host-associated;animal host;digestive tract;intestine;mammalian host
SAMEA4689009	SAMEA4689009	Andersen_2019_pig	pig gut	host-associated;animal host;digestive tract;intestine;mammalian host
SAMEA4689010	SAMEA4689010	Andersen_2019_pig	pig gut	host-associated;animal host;digestive tract;intestine;mammalian host
SAMEA4689011	SAMEA4689011	Andersen_2019_pig	pig gut	host-associated;animal host;digestive tract;intestine;mammalian host
SAMEA4689012	SAMEA4689012	Andersen_2019_pig	pig gut	host-associated;animal host;digestive tract;intestine;mammalian host
SAMEA4689013	SAMEA4689013	Andersen_2019_pig	pig gut	host-associated;animal host;digestive tract;intestine;mammalian host
SAMEA4689014	SAMEA4689014	Andersen_2019_pig	pig gut	host-associated;animal host;digestive tract;intestine;mammalian host
SAMEA4689015	SAMEA4689015	Andersen_2019_pig	pig gut	host-associated;animal host;digestive tract;intestine;mammalian host
SAMEA4689016	SAMEA4689016	Andersen_2019_pig	pig gut	host-associated;animal host;digestive tract;intestine;mammalian host
SAMEA4689017	SAMEA4689017	Andersen_2019_pig	pig gut	host-associated;animal host;digestive tract;intestine;mammalian host
SAMEA4689018	SAMEA4689018	Andersen_2019_pig	pig gut	host-associated;animal host;digestive tract;intestine;mammalian host
SAMEA4689019	SAMEA4689019	Andersen_2019_pig	pig gut	host-associated;animal host;digestive tract;intestine;mammalian host
SAMEA4689020	SAMEA4689020	Andersen_2019_pig	pig gut	host-associated;animal host;digestive tract;intestine;mammalian host
SAMEA4689021	SAMEA4689021	Andersen_2019_pig	pig gut	host-associated;animal host;digestive tract;intestine;mammalian host
SAMEA4689022	SAMEA4689022	Andersen_2019_pig	pig gut	host-associated;animal host;digestive tract;intestine;mammalian host
SAMEA4689023	SAMEA4689023	Andersen_2019_pig	pig gut	host-associated;animal host;digestive tract;intestine;mammalian host
SAMEA4689024	SAMEA4689024	Andersen_2019_pig	pig gut	host-associated;animal host;digestive tract;intestine;mammalian host
SAMEA4689025	SAMEA4689025	Andersen_2019_pig	pig gut	host-associated;animal host;digestive tract;intestine;mammalian host
SAMEA4689026	SAMEA4689026	Andersen_2019_pig	pig gut	host-associated;animal host;digestive tract;intestine;mammalian host
SAMEA4689027	SAMEA4689027	Andersen_2019_pig	pig gut	host-associated;animal host;digestive tract;intestine;mammalian host
SAMEA4689028	SAMEA4689028	Andersen_2019_pig	pig gut	host-associated;animal host;digestive tract;intestine;mammalian host
SAMEA4689029	SAMEA4688852	Andersen_2019_pig	pig gut	host-associated;animal host;digestive tract;intestine;mammalian host
SAMEA4689030	SAMEA4688852	Andersen_2019_pig	pig gut	host-associated;animal host;digestive tract;intestine;mammalian host
SAMEA4689031	SAMEA4689031	Andersen_2019_pig	pig gut	host-associated;animal host;digestive tract;intestine;mammalian host
SAMEA4689032	SAMEA4689032	Andersen_2019_pig	pig gut	host-associated;animal host;digestive tract;intestine;mammalian host
SAMEA4689033	SAMEA4689033	Andersen_2019_pig	pig gut	host-associated;animal host;digestive tract;intestine;mammalian host
SAMEA4689034	SAMEA4689034	Andersen_2019_pig	pig gut	host-associated;animal host;digestive tract;intestine;mammalian host
SAMEA4689035	SAMEA4689035	Andersen_2019_pig	pig gut	host-associated;animal host;digestive tract;intestine;mammalian host
SAMEA4689036	SAMEA4689036	Andersen_2019_pig	pig gut	host-associated;animal host;digestive tract;intestine;mammalian host
SAMEA4689037	SAMEA4689037	Andersen_2019_pig	pig gut	host-associated;animal host;digestive tract;intestine;mammalian host
SAMEA4689038	SAMEA4689038	Andersen_2019_pig	pig gut	host-associated;animal host;digestive tract;intestine;mammalian host
SAMEA4689039	SAMEA4689039	Andersen_2019_pig	pig gut	host-associated;animal host;digestive tract;intestine;mammalian host
SAMEA4689040	SAMEA4689040	Andersen_2019_pig	pig gut	host-associated;animal host;digestive tract;intestine;mammalian host
SAMEA4689041	SAMEA4689041	Andersen_2019_pig	pig gut	host-associated;animal host;digestive tract;intestine;mammalian host
SAMEA4689042	SAMEA4689042	Andersen_2019_pig	pig gut	host-associated;animal host;digestive tract;intestine;mammalian host
SAMEA4689043	SAMEA4689043	Andersen_2019_pig	pig gut	host-associated;animal host;digestive tract;intestine;mammalian host
SAMEA4689044	SAMEA4689044	Andersen_2019_pig	pig gut	host-associated;animal host;digestive tract;intestine;mammalian host
SAMEA4689045	SAMEA4689045	Andersen_2019_pig	pig gut	host-associated;animal host;digestive tract;intestine;mammalian host
SAMEA4689046	SAMEA4689046	Andersen_2019_pig	pig gut	host-associated;animal host;digestive tract;intestine;mammalian host
SAMEA4689047	SAMEA4689047	Andersen_2019_pig	pig gut	host-associated;animal host;digestive tract;intestine;mammalian host
SAMEA4689048	SAMEA4689048	Andersen_2019_pig	pig gut	host-associated;animal host;digestive tract;intestine;mammalian host
SAMEA4689049	SAMEA4689049	Andersen_2019_pig	pig gut	host-associated;animal host;digestive tract;intestine;mammalian host
SAMEA4689050	SAMEA4689050	Andersen_2019_pig	pig gut	host-associated;animal host;digestive tract;intestine;mammalian host
SAMEA4689051	SAMEA4689051	Andersen_2019_pig	pig gut	host-associated;animal host;digestive tract;intestine;mammalian host
SAMEA4689052	SAMEA4689052	Andersen_2019_pig	pig gut	host-associated;animal host;digestive tract;intestine;mammalian host
SAMEA4689053	SAMEA4689053	Andersen_2019_pig	pig gut	host-associated;animal host;digestive tract;intestine;mammalian host
SAMEA4689054	SAMEA4689054	Andersen_2019_pig	pig gut	host-associated;animal host;digestive tract;intestine;mammalian host
SAMEA4689055	SAMEA4689055	Andersen_2019_pig	pig gut	host-associated;animal host;digestive tract;intestine;mammalian host
SAMEA4689056	SAMEA4689056	Andersen_2019_pig	pig gut	host-associated;animal host;digestive tract;intestine;mammalian host
SAMN11268238	SAMN11268238	Ang_2020_ketogenic_diet	human gut (adult, diseased)	adult;host-associated;animal host;digestive tract;intestine;mammalian host;human host
SAMN11268239	SAMN11268239	Ang_2020_ketogenic_diet	human gut (adult, diseased)	adult;host-associated;animal host;digestive tract;intestine;mammalian host;human host
SAMN11268240	SAMN11268240	Ang_2020_ketogenic_diet	human gut (adult, diseased)	adult;host-associated;animal host;digestive tract;intestine;mammalian host;human host
SAMN11268241	SAMN11268241	Ang_2020_ketogenic_diet	human gut (adult, diseased)	adult;host-associated;animal host;digestive tract;intestine;mammalian host;human host
SAMN11268242	SAMN11268242	Ang_2020_ketogenic_diet	human gut (adult, diseased)	adult;host-associated;animal host;digestive tract;intestine;mammalian host;human host
SAMN11268243	SAMN11268243	Ang_2020_ketogenic_diet	human gut (adult, diseased)	adult;host-associated;animal host;digestive tract;intestine;mammalian host;human host
SAMN11268244	SAMN11268244	Ang_2020_ketogenic_diet	human gut (adult, diseased)	adult;host-associated;animal host;digestive tract;intestine;mammalian host;human host
SAMN11268245	SAMN11268245	Ang_2020_ketogenic_diet	human gut (adult, diseased)	adult;host-associated;animal host;digestive tract;intestine;mammalian host;human host
SAMN11268246	SAMN11268246	Ang_2020_ketogenic_diet	human gut (adult, diseased)	adult;host-associated;animal host;digestive tract;intestine;mammalian host;human host
SAMN11268247	SAMN11268247	Ang_2020_ketogenic_diet	human gut (adult, diseased)	adult;host-associated;animal host;digestive tract;intestine;mammalian host;human host
SAMN11268248	SAMN11268248	Ang_2020_ketogenic_diet	human gut (adult, diseased)	adult;host-associated;animal host;digestive tract;intestine;mammalian host;human host
SAMN11268249	SAMN11268249	Ang_2020_ketogenic_diet	human gut (adult, diseased)	adult;host-associated;animal host;digestive tract;intestine;mammalian host;human host
SAMN11268250	SAMN11268250	Ang_2020_ketogenic_diet	human gut (adult, diseased)	adult;host-associated;animal host;digestive tract;intestine;mammalian host;human host
SAMN11268251	SAMN11268251	Ang_2020_ketogenic_diet	human gut (adult, diseased)	adult;host-associated;animal host;digestive tract;intestine;mammalian host;human host
SAMN11268252	SAMN11268252	Ang_2020_ketogenic_diet	human gut (adult, diseased)	adult;host-associated;animal host;digestive tract;intestine;mammalian host;human host
SAMN11268253	SAMN11268253	Ang_2020_ketogenic_diet	human gut (adult, diseased)	adult;host-associated;animal host;digestive tract;intestine;mammalian host;human host
SAMN11268254	SAMN11268254	Ang_2020_ketogenic_diet	human gut (adult, diseased)	adult;host-associated;animal host;digestive tract;intestine;mammalian host;human host
SAMN11268255	SAMN11268255	Ang_2020_ketogenic_diet	human gut (adult, diseased)	adult;host-associated;animal host;digestive tract;intestine;mammalian host;human host
SAMN11268256	SAMN11268256	Ang_2020_ketogenic_diet	human gut (adult, diseased)	adult;host-associated;animal host;digestive tract;intestine;mammalian host;human host
SAMN11268257	SAMN11268257	Ang_2020_ketogenic_diet	human gut (adult, diseased)	adult;host-associated;animal host;digestive tract;intestine;mammalian host;human host
SAMN11268258	SAMN11268258	Ang_2020_ketogenic_diet	human gut (adult, diseased)	adult;host-associated;animal host;digestive tract;intestine;mammalian host;human host
SAMN11268259	SAMN11268259	Ang_2020_ketogenic_diet	human gut (adult, diseased)	adult;host-associated;animal host;digestive tract;intestine;mammalian host;human host
SAMN11268260	SAMN11268260	Ang_2020_ketogenic_diet	human gut (adult, diseased)	adult;host-associated;animal host;digestive tract;intestine;mammalian host;human host
SAMN11268261	SAMN11268261	Ang_2020_ketogenic_diet	human gut (adult, diseased)	adult;host-associated;animal host;digestive tract;intestine;mammalian host;human host
SAMN11268262	SAMN11268262	Ang_2020_ketogenic_diet	human gut (adult, diseased)	adult;host-associated;animal host;digestive tract;intestine;mammalian host;human host
SAMN11268263	SAMN11268263	Ang_2020_ketogenic_diet	human gut (adult, diseased)	adult;host-associated;animal host;digestive tract;intestine;mammalian host;human host
SAMN11268264	SAMN11268264	Ang_2020_ketogenic_diet	human gut (adult, diseased)	adult;host-associated;animal host;digestive tract;intestine;mammalian host;human host
SAMN11268265	SAMN11268265	Ang_2020_ketogenic_diet	human gut (adult, diseased)	adult;host-associated;animal host;digestive tract;intestine;mammalian host;human host
SAMN11268266	SAMN11268266	Ang_2020_ketogenic_diet	human gut (adult, diseased)	adult;host-associated;animal host;digestive tract;intestine;mammalian host;human host
SAMN11268267	SAMN11268267	Ang_2020_ketogenic_diet	human gut (adult, diseased)	adult;host-associated;animal host;digestive tract;intestine;mammalian host;human host
SAMN11268268	SAMN11268268	Ang_2020_ketogenic_diet	human gut (adult, diseased)	adult;host-associated;animal host;digestive tract;intestine;mammalian host;human host
SAMN11268269	SAMN11268269	Ang_2020_ketogenic_diet	human gut (adult, diseased)	adult;host-associated;animal host;digestive tract;intestine;mammalian host;human host
SAMN11268270	SAMN11268270	Ang_2020_ketogenic_diet	human gut (adult, diseased)	adult;host-associated;animal host;digestive tract;intestine;mammalian host;human host
SAMN11268271	SAMN11268271	Ang_2020_ketogenic_diet	human gut (adult, diseased)	adult;host-associated;animal host;digestive tract;intestine;mammalian host;human host
SAMEA9992856	SAMEA9992917	Ang_2022_horse	mammalian gut (other)	host-associated;animal host;digestive tract;intestine;mammalian host
SAMEA9992857	SAMEA9992888	Ang_2022_horse	mammalian gut (other)	host-associated;animal host;digestive tract;intestine;mammalian host
SAMEA9992858	SAMEA9992910	Ang_2022_horse	mammalian gut (other)	host-associated;animal host;digestive tract;intestine;mammalian host
SAMEA9992859	SAMEA9992875	Ang_2022_horse	mammalian gut (other)	host-associated;animal host;digestive tract;intestine;mammalian host
SAMEA9992860	SAMEA9992861	Ang_2022_horse	mammalian gut (other)	host-associated;animal host;digestive tract;intestine;mammalian host
SAMEA9992861	SAMEA9992873	Ang_2022_horse	mammalian gut (other)	host-associated;animal host;digestive tract;intestine;mammalian host
SAMEA9992862	SAMEA9992894	Ang_2022_horse	mammalian gut (other)	host-associated;animal host;digestive tract;intestine;mammalian host
SAMEA9992863	SAMEA9992907	Ang_2022_horse	mammalian gut (other)	host-associated;animal host;digestive tract;intestine;mammalian host
SAMEA9992864	SAMEA9992878	Ang_2022_horse	mammalian gut (other)	host-associated;animal host;digestive tract;intestine;mammalian host
SAMEA9992865	SAMEA9992914	Ang_2022_horse	mammalian gut (other)	host-associated;animal host;digestive tract;intestine;mammalian host
SAMEA9992866	SAMEA9992858	Ang_2022_horse	mammalian gut (other)	host-associated;animal host;digestive tract;intestine;mammalian host
SAMEA9992867	SAMEA9992909	Ang_2022_horse	mammalian gut (other)	host-associated;animal host;digestive tract;intestine;mammalian host
SAMEA9992868	SAMEA9992865	Ang_2022_horse	mammalian gut (other)	host-associated;animal host;digestive tract;intestine;mammalian host
SAMEA9992869	SAMEA9992913	Ang_2022_horse	mammalian gut (other)	host-associated;animal host;digestive tract;intestine;mammalian host
SAMEA9992870	SAMEA9992871	Ang_2022_horse	mammalian gut (other)	host-associated;animal host;digestive tract;intestine;mammalian host
SAMEA9992871	SAMEA9992899	Ang_2022_horse	mammalian gut (other)	host-associated;animal host;digestive tract;intestine;mammalian host
SAMEA9992872	SAMEA9992911	Ang_2022_horse	mammalian gut (other)	host-associated;animal host;digestive tract;intestine;mammalian host
SAMEA9992873	SAMEA9992887	Ang_2022_horse	mammalian gut (other)	host-associated;animal host;digestive tract;intestine;mammalian host
SAMEA9992874	SAMEA9992895	Ang_2022_horse	mammalian gut (other)	host-associated;animal host;digestive tract;intestine;mammalian host
SAMEA9992875	SAMEA9992916	Ang_2022_horse	mammalian gut (other)	host-associated;animal host;digestive tract;intestine;mammalian host
SAMEA9992876	SAMEA9992908	Ang_2022_horse	mammalian gut (other)	host-associated;animal host;digestive tract;intestine;mammalian host
SAMEA9992877	SAMEA9992915	Ang_2022_horse	mammalian gut (other)	host-associated;animal host;digestive tract;intestine;mammalian host
SAMEA9992878	SAMEA9992864	Ang_2022_horse	mammalian gut (other)	host-associated;animal host;digestive tract;intestine;mammalian host
SAMEA9992879	SAMEA9992866	Ang_2022_horse	mammalian gut (other)	host-associated;animal host;digestive tract;intestine;mammalian host
SAMEA9992880	SAMEA9992900	Ang_2022_horse	mammalian gut (other)	host-associated;animal host;digestive tract;intestine;mammalian host
SAMEA9992881	SAMEA9992859	Ang_2022_horse	mammalian gut (other)	host-associated;animal host;digestive tract;intestine;mammalian host
SAMEA9992882	SAMEA9992856	Ang_2022_horse	mammalian gut (other)	host-associated;animal host;digestive tract;intestine;mammalian host
SAMEA9992883	SAMEA9992903	Ang_2022_horse	mammalian gut (other)	host-associated;animal host;digestive tract;intestine;mammalian host
SAMEA9992884	SAMEA9992905	Ang_2022_horse	mammalian gut (other)	host-associated;animal host;digestive tract;intestine;mammalian host
SAMEA9992885	SAMEA9992867	Ang_2022_horse	mammalian gut (other)	host-associated;animal host;digestive tract;intestine;mammalian host
SAMEA9992886	SAMEA9992872	Ang_2022_horse	mammalian gut (other)	host-associated;animal host;digestive tract;intestine;mammalian host
SAMEA9992887	SAMEA9992874	Ang_2022_horse	mammalian gut (other)	host-associated;animal host;digestive tract;intestine;mammalian host
SAMEA9992888	SAMEA9992885	Ang_2022_horse	mammalian gut (other)	host-associated;animal host;digestive tract;intestine;mammalian host
SAMEA9992889	SAMEA9992898	Ang_2022_horse	mammalian gut (other)	host-associated;animal host;digestive tract;intestine;mammalian host
SAMEA9992890	SAMEA9992877	Ang_2022_horse	mammalian gut (other)	host-associated;animal host;digestive tract;intestine;mammalian host
SAMEA9992891	SAMEA9992882	Ang_2022_horse	mammalian gut (other)	host-associated;animal host;digestive tract;intestine;mammalian host
SAMEA9992892	SAMEA9992906	Ang_2022_horse	mammalian gut (other)	host-associated;animal host;digestive tract;intestine;mammalian host
SAMEA9992893	SAMEA9992881	Ang_2022_horse	mammalian gut (other)	host-associated;animal host;digestive tract;intestine;mammalian host
SAMEA9992894	SAMEA9992886	Ang_2022_horse	mammalian gut (other)	host-associated;animal host;digestive tract;intestine;mammalian host
SAMEA9992895	SAMEA9992892	Ang_2022_horse	mammalian gut (other)	host-associated;animal host;digestive tract;intestine;mammalian host
SAMEA9992896	SAMEA9992893	Ang_2022_horse	mammalian gut (other)	host-associated;animal host;digestive tract;intestine;mammalian host
SAMEA9992897	SAMEA9992870	Ang_2022_horse	mammalian gut (other)	host-associated;animal host;digestive tract;intestine;mammalian host
SAMEA9992898	SAMEA9992880	Ang_2022_horse	mammalian gut (other)	host-associated;animal host;digestive tract;intestine;mammalian host
SAMEA9992899	SAMEA9992883	Ang_2022_horse	mammalian gut (other)	host-associated;animal host;digestive tract;intestine;mammalian host
SAMEA9992900	SAMEA9992868	Ang_2022_horse	mammalian gut (other)	host-associated;animal host;digestive tract;intestine;mammalian host
SAMEA9992901	SAMEA9992857	Ang_2022_horse	mammalian gut (other)	host-associated;animal host;digestive tract;intestine;mammalian host
SAMEA9992902	SAMEA9992904	Ang_2022_horse	mammalian gut (other)	host-associated;animal host;digestive tract;intestine;mammalian host
SAMEA9992903	SAMEA9992897	Ang_2022_horse	mammalian gut (other)	host-associated;animal host;digestive tract;intestine;mammalian host
SAMEA9992904	SAMEA9992901	Ang_2022_horse	mammalian gut (other)	host-associated;animal host;digestive tract;intestine;mammalian host
SAMEA9992905	SAMEA9992889	Ang_2022_horse	mammalian gut (other)	host-associated;animal host;digestive tract;intestine;mammalian host
SAMEA9992906	SAMEA9992862	Ang_2022_horse	mammalian gut (other)	host-associated;animal host;digestive tract;intestine;mammalian host
SAMEA9992907	SAMEA9992876	Ang_2022_horse	mammalian gut (other)	host-associated;animal host;digestive tract;intestine;mammalian host
SAMEA9992908	SAMEA9992890	Ang_2022_horse	mammalian gut (other)	host-associated;animal host;digestive tract;intestine;mammalian host
SAMEA9992909	SAMEA9992891	Ang_2022_horse	mammalian gut (other)	host-associated;animal host;digestive tract;intestine;mammalian host
SAMEA9992910	SAMEA9992912	Ang_2022_horse	mammalian gut (other)	host-associated;animal host;digestive tract;intestine;mammalian host
SAMEA9992911	SAMEA9992884	Ang_2022_horse	mammalian gut (other)	host-associated;animal host;digestive tract;intestine;mammalian host
SAMEA9992912	SAMEA9992869	Ang_2022_horse	mammalian gut (other)	host-associated;animal host;digestive tract;intestine;mammalian host
SAMEA9992913	SAMEA9992896	Ang_2022_horse	mammalian gut (other)	host-associated;animal host;digestive tract;intestine;mammalian host
SAMEA9992914	SAMEA9992879	Ang_2022_horse	mammalian gut (other)	host-associated;animal host;digestive tract;intestine;mammalian host
SAMEA9992915	SAMEA9992902	Ang_2022_horse	mammalian gut (other)	host-associated;animal host;digestive tract;intestine;mammalian host
SAMEA9992916	SAMEA9992863	Ang_2022_horse	mammalian gut (other)	host-associated;animal host;digestive tract;intestine;mammalian host
SAMEA9992917	SAMEA9992860	Ang_2022_horse	mammalian gut (other)	host-associated;animal host;digestive tract;intestine;mammalian host
SAMN05892929	SAMN05892928	Angle_2017_wetland	wetland	aquatic;lentic;paludal;terrestrial;soil;wetland
SAMN05892941	SAMN05892941	Angle_2017_wetland	wetland	aquatic;lentic;paludal;terrestrial;soil;wetland
SAMN05892948	SAMN05892948	Angle_2017_wetland	wetland	aquatic;lentic;paludal;terrestrial;soil;wetland
SAMN06343977	SAMN06343977	Angle_2017_wetland	wetland	aquatic;fresh water;lentic;paludal;low salinity;terrestrial;soil;wetland
SAMN07632198	SAMN07632198	Angle_2017_wetland	wetland	aquatic;fresh water;lentic;paludal;low salinity;terrestrial;soil;wetland
SAMN07632199	SAMN07632199	Angle_2017_wetland	wetland	aquatic;fresh water;lentic;paludal;low salinity;terrestrial;soil;wetland
SAMN09092693	SAMN09092693	Angle_2017_wetland	wetland	aquatic;fresh water;lentic;paludal;low salinity;terrestrial;soil;wetland
SAMEA5664308	SAMEA5664308	Ansorge_2019_mussel	hydrothermal vent	aquatic;benthic;lotic;marine;sea floor;spring;hydrothermal vent;host-associated;animal host;very high temperature
SAMEA5664309	SAMEA5664309	Ansorge_2019_mussel	hydrothermal vent	aquatic;benthic;lotic;marine;sea floor;spring;hydrothermal vent;host-associated;animal host;very high temperature
SAMEA5664310	SAMEA5664310	Ansorge_2019_mussel	hydrothermal vent	aquatic;benthic;lotic;marine;sea floor;spring;hydrothermal vent;host-associated;animal host;very high temperature
SAMEA5664311	SAMEA5664311	Ansorge_2019_mussel	hydrothermal vent	aquatic;benthic;lotic;marine;sea floor;spring;hydrothermal vent;host-associated;animal host;very high temperature
SAMEA5664312	SAMEA5664312	Ansorge_2019_mussel	hydrothermal vent	aquatic;benthic;lotic;marine;sea floor;spring;hydrothermal vent;host-associated;animal host;very high temperature
SAMEA5664313	SAMEA5664313	Ansorge_2019_mussel	hydrothermal vent	aquatic;benthic;lotic;marine;sea floor;spring;hydrothermal vent;host-associated;animal host;very high temperature
SAMEA5664314	SAMEA5664314	Ansorge_2019_mussel	hydrothermal vent	aquatic;benthic;lotic;marine;sea floor;spring;hydrothermal vent;host-associated;animal host;very high temperature
SAMEA5664315	SAMEA5664315	Ansorge_2019_mussel	hydrothermal vent	aquatic;benthic;lotic;marine;sea floor;spring;hydrothermal vent;host-associated;animal host;very high temperature
SAMEA5664316	SAMEA5664316	Ansorge_2019_mussel	hydrothermal vent	aquatic;benthic;lotic;marine;sea floor;spring;hydrothermal vent;host-associated;animal host;very high temperature
SAMEA5664317	SAMEA5664317	Ansorge_2019_mussel	hydrothermal vent	aquatic;benthic;lotic;marine;sea floor;spring;hydrothermal vent;host-associated;animal host;very high temperature
SAMEA5664318	SAMEA5664318	Ansorge_2019_mussel	hydrothermal vent	aquatic;benthic;lotic;marine;sea floor;spring;hydrothermal vent;host-associated;animal host;very high temperature
SAMEA5664319	SAMEA5664319	Ansorge_2019_mussel	hydrothermal vent	aquatic;benthic;lotic;marine;sea floor;spring;hydrothermal vent;host-associated;animal host;very high temperature
SAMEA5664320	SAMEA5664320	Ansorge_2019_mussel	hydrothermal vent	aquatic;benthic;lotic;marine;sea floor;spring;hydrothermal vent;host-associated;animal host;very high temperature
SAMEA5664321	SAMEA5664321	Ansorge_2019_mussel	hydrothermal vent	aquatic;benthic;lotic;marine;sea floor;spring;hydrothermal vent;host-associated;animal host;very high temperature
SAMEA5664322	SAMEA5664322	Ansorge_2019_mussel	hydrothermal vent	aquatic;benthic;lotic;marine;sea floor;spring;hydrothermal vent;host-associated;animal host;very high temperature
SAMEA5664323	SAMEA5664323	Ansorge_2019_mussel	hydrothermal vent	aquatic;benthic;lotic;marine;sea floor;spring;hydrothermal vent;host-associated;animal host;very high temperature
SAMEA5664324	SAMEA5664324	Ansorge_2019_mussel	hydrothermal vent	aquatic;benthic;lotic;marine;sea floor;spring;hydrothermal vent;host-associated;animal host;very high temperature
SAMEA5664326	SAMEA5664326	Ansorge_2019_mussel	hydrothermal vent	aquatic;benthic;lotic;marine;sea floor;spring;hydrothermal vent;host-associated;animal host;very high temperature
SAMEA5664328	SAMEA5664328	Ansorge_2019_mussel	hydrothermal vent	aquatic;benthic;lotic;marine;sea floor;spring;hydrothermal vent;host-associated;animal host;very high temperature
SAMEA5664329	SAMEA5664329	Ansorge_2019_mussel	hydrothermal vent	aquatic;benthic;lotic;marine;sea floor;spring;hydrothermal vent;host-associated;animal host;very high temperature
SAMEA5664330	SAMEA5664330	Ansorge_2019_mussel	hydrothermal vent	aquatic;benthic;lotic;marine;sea floor;spring;hydrothermal vent;host-associated;animal host;very high temperature
SAMEA5664331	SAMEA5664331	Ansorge_2019_mussel	hydrothermal vent	aquatic;benthic;lotic;marine;sea floor;spring;hydrothermal vent;host-associated;animal host;very high temperature
SAMEA5664332	SAMEA5664332	Ansorge_2019_mussel	hydrothermal vent	aquatic;benthic;lotic;marine;sea floor;spring;hydrothermal vent;host-associated;animal host;very high temperature
SAMEA5664333	SAMEA5664333	Ansorge_2019_mussel	hydrothermal vent	aquatic;benthic;lotic;marine;sea floor;spring;hydrothermal vent;host-associated;animal host;very high temperature
SAMEA5664334	SAMEA5664334	Ansorge_2019_mussel	hydrothermal vent	aquatic;benthic;lotic;marine;sea floor;spring;hydrothermal vent;host-associated;animal host;very high temperature
SAMEA5664335	SAMEA5664335	Ansorge_2019_mussel	hydrothermal vent	aquatic;benthic;lotic;marine;sea floor;spring;hydrothermal vent;host-associated;animal host;very high temperature
SAMEA5664336	SAMEA5664336	Ansorge_2019_mussel	hydrothermal vent	aquatic;benthic;lotic;marine;sea floor;spring;hydrothermal vent;host-associated;animal host;very high temperature
SAMEA5664337	SAMEA5664337	Ansorge_2019_mussel	hydrothermal vent	aquatic;benthic;lotic;marine;sea floor;spring;hydrothermal vent;host-associated;animal host;very high temperature
SAMEA5664338	SAMEA5664338	Ansorge_2019_mussel	hydrothermal vent	aquatic;benthic;lotic;marine;sea floor;spring;hydrothermal vent;host-associated;animal host;very high temperature
SAMEA5664339	SAMEA5664339	Ansorge_2019_mussel	hydrothermal vent	aquatic;benthic;lotic;marine;sea floor;spring;hydrothermal vent;host-associated;animal host;very high temperature
SAMEA5664340	SAMEA5664340	Ansorge_2019_mussel	hydrothermal vent	aquatic;benthic;lotic;marine;sea floor;spring;hydrothermal vent;host-associated;animal host;very high temperature
SAMEA5664341	SAMEA5664341	Ansorge_2019_mussel	hydrothermal vent	aquatic;benthic;lotic;marine;sea floor;spring;hydrothermal vent;host-associated;animal host;very high temperature
SAMEA5664342	SAMEA5664342	Ansorge_2019_mussel	hydrothermal vent	aquatic;benthic;lotic;marine;sea floor;spring;hydrothermal vent;host-associated;animal host;very high temperature
SAMEA5664343	SAMEA5664343	Ansorge_2019_mussel	hydrothermal vent	aquatic;benthic;lotic;marine;sea floor;spring;hydrothermal vent;host-associated;animal host;very high temperature
SAMEA5664344	SAMEA5664344	Ansorge_2019_mussel	hydrothermal vent	aquatic;benthic;lotic;marine;sea floor;spring;hydrothermal vent;host-associated;animal host;very high temperature
SAMN11391594	SAMN11391594	Araos_2019_elderly_dementia	human gut (adult, healthy)	adult;elderly;host-associated;animal host;digestive tract;intestine;mammalian host;human host
SAMN11391595	SAMN11391595	Araos_2019_elderly_dementia	human gut (adult, healthy)	adult;elderly;host-associated;animal host;digestive tract;intestine;mammalian host;human host
SAMN11391596	SAMN11391596	Araos_2019_elderly_dementia	human gut (adult, healthy)	adult;elderly;host-associated;animal host;digestive tract;intestine;mammalian host;human host
SAMN11391597	SAMN11391597	Araos_2019_elderly_dementia	human gut (adult, healthy)	adult;elderly;host-associated;animal host;digestive tract;intestine;mammalian host;human host
SAMN11391598	SAMN11391598	Araos_2019_elderly_dementia	human gut (adult, healthy)	adult;elderly;host-associated;animal host;digestive tract;intestine;mammalian host;human host
SAMN11391599	SAMN11391599	Araos_2019_elderly_dementia	human gut (adult, healthy)	adult;elderly;host-associated;animal host;digestive tract;intestine;mammalian host;human host
SAMN11391600	SAMN11391600	Araos_2019_elderly_dementia	human gut (adult, healthy)	adult;elderly;host-associated;animal host;digestive tract;intestine;mammalian host;human host
SAMN11391601	SAMN11391601	Araos_2019_elderly_dementia	human gut (adult, healthy)	adult;elderly;host-associated;animal host;digestive tract;intestine;mammalian host;human host
SAMN11391602	SAMN11391602	Araos_2019_elderly_dementia	human gut (adult, healthy)	adult;elderly;host-associated;animal host;digestive tract;intestine;mammalian host;human host
SAMN11391603	SAMN11391603	Araos_2019_elderly_dementia	human gut (adult, healthy)	adult;elderly;host-associated;animal host;digestive tract;intestine;mammalian host;human host
SAMN11391604	SAMN11391604	Araos_2019_elderly_dementia	human gut (adult, healthy)	adult;elderly;host-associated;animal host;digestive tract;intestine;mammalian host;human host
SAMN11391605	SAMN11391605	Araos_2019_elderly_dementia	human gut (adult, healthy)	adult;host-associated;animal host;digestive tract;intestine;mammalian host;human host
SAMN11391606	SAMN11391606	Araos_2019_elderly_dementia	human gut (adult, healthy)	adult;elderly;host-associated;animal host;digestive tract;intestine;mammalian host;human host
SAMN11391607	SAMN11391607	Araos_2019_elderly_dementia	human gut (adult, healthy)	adult;elderly;host-associated;animal host;digestive tract;intestine;mammalian host;human host
SAMN11391608	SAMN11391608	Araos_2019_elderly_dementia	human gut (adult, healthy)	adult;elderly;host-associated;animal host;digestive tract;intestine;mammalian host;human host
SAMN11391609	SAMN11391609	Araos_2019_elderly_dementia	human gut (adult, healthy)	adult;elderly;host-associated;animal host;digestive tract;intestine;mammalian host;human host
SAMN11391610	SAMN11391610	Araos_2019_elderly_dementia	human gut (adult, healthy)	adult;elderly;host-associated;animal host;digestive tract;intestine;mammalian host;human host
SAMN11391611	SAMN11391611	Araos_2019_elderly_dementia	human gut (adult, healthy)	adult;elderly;host-associated;animal host;digestive tract;intestine;mammalian host;human host
SAMN11391612	SAMN11391612	Araos_2019_elderly_dementia	human gut (adult, healthy)	adult;elderly;host-associated;animal host;digestive tract;intestine;mammalian host;human host
SAMN11391613	SAMN11391613	Araos_2019_elderly_dementia	human gut (adult, healthy)	adult;elderly;host-associated;animal host;digestive tract;intestine;mammalian host;human host
SAMN11391614	SAMN11391614	Araos_2019_elderly_dementia	human gut (adult, healthy)	adult;elderly;host-associated;animal host;digestive tract;intestine;mammalian host;human host
SAMN11391615	SAMN11391615	Araos_2019_elderly_dementia	human gut (adult, healthy)	adult;elderly;host-associated;animal host;digestive tract;intestine;mammalian host;human host
SAMN11391616	SAMN11391616	Araos_2019_elderly_dementia	human gut (adult, healthy)	adult;elderly;host-associated;animal host;digestive tract;intestine;mammalian host;human host
SAMN11391617	SAMN11391617	Araos_2019_elderly_dementia	human gut (adult, healthy)	adult;elderly;host-associated;animal host;digestive tract;intestine;mammalian host;human host
SAMN11391618	SAMN11391618	Araos_2019_elderly_dementia	human gut (adult, healthy)	adult;elderly;host-associated;animal host;digestive tract;intestine;mammalian host;human host
SAMN11391619	SAMN11391619	Araos_2019_elderly_dementia	human gut (adult, healthy)	adult;elderly;host-associated;animal host;digestive tract;intestine;mammalian host;human host
SAMN11391620	SAMN11391620	Araos_2019_elderly_dementia	human gut (adult, healthy)	adult;elderly;host-associated;animal host;digestive tract;intestine;mammalian host;human host
SAMN11391621	SAMN11391621	Araos_2019_elderly_dementia	human gut (adult, healthy)	adult;elderly;host-associated;animal host;digestive tract;intestine;mammalian host;human host
SAMN11391622	SAMN11391622	Araos_2019_elderly_dementia	human gut (adult, healthy)	adult;elderly;host-associated;animal host;digestive tract;intestine;mammalian host;human host
SAMN11391623	SAMN11391623	Araos_2019_elderly_dementia	human gut (adult, healthy)	adult;elderly;host-associated;animal host;digestive tract;intestine;mammalian host;human host
SAMN11391624	SAMN11391624	Araos_2019_elderly_dementia	human gut (adult, healthy)	adult;elderly;host-associated;animal host;digestive tract;intestine;mammalian host;human host
SAMN11391625	SAMN11391625	Araos_2019_elderly_dementia	human gut (adult, healthy)	adult;elderly;host-associated;animal host;digestive tract;intestine;mammalian host;human host
SAMN11391626	SAMN11391626	Araos_2019_elderly_dementia	human gut (adult, healthy)	adult;elderly;host-associated;animal host;digestive tract;intestine;mammalian host;human host
SAMN11391627	SAMN11391627	Araos_2019_elderly_dementia	human gut (adult, healthy)	adult;elderly;host-associated;animal host;digestive tract;intestine;mammalian host;human host
SAMN11391628	SAMN11391628	Araos_2019_elderly_dementia	human gut (adult, healthy)	adult;elderly;host-associated;animal host;digestive tract;intestine;mammalian host;human host
SAMN11391629	SAMN11391629	Araos_2019_elderly_dementia	human gut (adult, healthy)	adult;elderly;host-associated;animal host;digestive tract;intestine;mammalian host;human host
SAMN11391630	SAMN11391630	Araos_2019_elderly_dementia	human gut (adult, healthy)	adult;elderly;host-associated;animal host;digestive tract;intestine;mammalian host;human host
SAMN11391631	SAMN11391631	Araos_2019_elderly_dementia	human gut (adult, healthy)	adult;elderly;host-associated;animal host;digestive tract;intestine;mammalian host;human host
SAMN11391632	SAMN11391632	Araos_2019_elderly_dementia	human gut (adult, healthy)	adult;elderly;host-associated;animal host;digestive tract;intestine;mammalian host;human host
SAMN11391633	SAMN11391633	Araos_2019_elderly_dementia	human gut (adult, healthy)	adult;elderly;host-associated;animal host;digestive tract;intestine;mammalian host;human host
SAMN11391634	SAMN11391634	Araos_2019_elderly_dementia	human gut (adult, healthy)	adult;elderly;host-associated;animal host;digestive tract;intestine;mammalian host;human host
SAMN11391635	SAMN11391635	Araos_2019_elderly_dementia	human gut (adult, healthy)	adult;elderly;host-associated;animal host;digestive tract;intestine;mammalian host;human host
SAMN11391636	SAMN11391636	Araos_2019_elderly_dementia	human gut (adult, healthy)	adult;elderly;host-associated;animal host;digestive tract;intestine;mammalian host;human host
SAMN11391637	SAMN11391637	Araos_2019_elderly_dementia	human gut (adult, healthy)	adult;elderly;host-associated;animal host;digestive tract;intestine;mammalian host;human host
SAMN11391638	SAMN11391638	Araos_2019_elderly_dementia	human gut (adult, healthy)	adult;elderly;host-associated;animal host;digestive tract;intestine;mammalian host;human host
SAMN11391639	SAMN11391639	Araos_2019_elderly_dementia	human gut (adult, healthy)	adult;elderly;host-associated;animal host;digestive tract;intestine;mammalian host;human host
SAMN11391640	SAMN11391640	Araos_2019_elderly_dementia	human gut (adult, healthy)	adult;elderly;host-associated;animal host;digestive tract;intestine;mammalian host;human host
SAMN11391641	SAMN11391641	Araos_2019_elderly_dementia	human gut (adult, healthy)	adult;elderly;host-associated;animal host;digestive tract;intestine;mammalian host;human host
SAMN11391642	SAMN11391642	Araos_2019_elderly_dementia	human gut (adult, healthy)	adult;elderly;host-associated;animal host;digestive tract;intestine;mammalian host;human host
SAMN11391643	SAMN11391643	Araos_2019_elderly_dementia	human gut (adult, healthy)	adult;elderly;host-associated;animal host;digestive tract;intestine;mammalian host;human host
SAMN11391644	SAMN11391644	Araos_2019_elderly_dementia	human gut (adult, healthy)	adult;elderly;host-associated;animal host;digestive tract;intestine;mammalian host;human host
SAMN11391645	SAMN11391645	Araos_2019_elderly_dementia	human gut (adult, healthy)	adult;elderly;host-associated;animal host;digestive tract;intestine;mammalian host;human host
SAMN11391646	SAMN11391646	Araos_2019_elderly_dementia	human gut (adult, healthy)	adult;elderly;host-associated;animal host;digestive tract;intestine;mammalian host;human host
SAMN11391647	SAMN11391647	Araos_2019_elderly_dementia	human gut (adult, healthy)	adult;elderly;host-associated;animal host;digestive tract;intestine;mammalian host;human host
SAMN11391648	SAMN11391648	Araos_2019_elderly_dementia	human gut (adult, healthy)	adult;elderly;host-associated;animal host;digestive tract;intestine;mammalian host;human host
SAMN11391649	SAMN11391649	Araos_2019_elderly_dementia	human gut (adult, healthy)	adult;elderly;host-associated;animal host;digestive tract;intestine;mammalian host;human host
SAMN11391650	SAMN11391650	Araos_2019_elderly_dementia	human gut (adult, healthy)	adult;elderly;host-associated;animal host;digestive tract;intestine;mammalian host;human host
SAMN11391651	SAMN11391651	Araos_2019_elderly_dementia	human gut (adult, healthy)	adult;elderly;host-associated;animal host;digestive tract;intestine;mammalian host;human host
SAMN11391652	SAMN11391652	Araos_2019_elderly_dementia	human gut (adult, healthy)	adult;elderly;host-associated;animal host;digestive tract;intestine;mammalian host;human host
SAMN11391653	SAMN11391653	Araos_2019_elderly_dementia	human gut (adult, healthy)	adult;elderly;host-associated;animal host;digestive tract;intestine;mammalian host;human host
SAMN11391654	SAMN11391654	Araos_2019_elderly_dementia	human gut (adult, healthy)	adult;elderly;host-associated;animal host;digestive tract;intestine;mammalian host;human host
SAMN11391655	SAMN11391655	Araos_2019_elderly_dementia	human gut (adult, healthy)	adult;elderly;host-associated;animal host;digestive tract;intestine;mammalian host;human host
SAMN11391656	SAMN11391656	Araos_2019_elderly_dementia	human gut (adult, healthy)	adult;elderly;host-associated;animal host;digestive tract;intestine;mammalian host;human host
SAMN11391657	SAMN11391657	Araos_2019_elderly_dementia	human gut (adult, healthy)	adult;elderly;host-associated;animal host;digestive tract;intestine;mammalian host;human host
SAMN11391658	SAMN11391658	Araos_2019_elderly_dementia	human gut (adult, healthy)	adult;elderly;host-associated;animal host;digestive tract;intestine;mammalian host;human host
SAMN11391659	SAMN11391659	Araos_2019_elderly_dementia	human gut (adult, healthy)	adult;elderly;host-associated;animal host;digestive tract;intestine;mammalian host;human host
SAMN11391660	SAMN11391660	Araos_2019_elderly_dementia	human gut (adult, healthy)	adult;host-associated;animal host;digestive tract;intestine;mammalian host;human host
SAMN11391661	SAMN11391661	Araos_2019_elderly_dementia	human gut (adult, healthy)	adult;elderly;host-associated;animal host;digestive tract;intestine;mammalian host;human host
SAMN11391662	SAMN11391662	Araos_2019_elderly_dementia	human gut (adult, healthy)	adult;elderly;host-associated;animal host;digestive tract;intestine;mammalian host;human host
SAMN11391663	SAMN11391663	Araos_2019_elderly_dementia	human gut (adult, healthy)	adult;elderly;host-associated;animal host;digestive tract;intestine;mammalian host;human host
SAMN11391664	SAMN11391664	Araos_2019_elderly_dementia	human gut (adult, healthy)	adult;elderly;host-associated;animal host;digestive tract;intestine;mammalian host;human host
SAMN11391665	SAMN11391665	Araos_2019_elderly_dementia	human gut (adult, healthy)	adult;elderly;host-associated;animal host;digestive tract;intestine;mammalian host;human host
SAMN11391666	SAMN11391666	Araos_2019_elderly_dementia	human gut (adult, healthy)	adult;elderly;host-associated;animal host;digestive tract;intestine;mammalian host;human host
SAMN11391667	SAMN11391667	Araos_2019_elderly_dementia	human gut (adult, healthy)	adult;elderly;host-associated;animal host;digestive tract;intestine;mammalian host;human host
SAMN11391668	SAMN11391668	Araos_2019_elderly_dementia	human gut (adult, healthy)	adult;elderly;host-associated;animal host;digestive tract;intestine;mammalian host;human host
SAMN11391669	SAMN11391669	Araos_2019_elderly_dementia	human gut (adult, healthy)	adult;elderly;host-associated;animal host;digestive tract;intestine;mammalian host;human host
SAMN11391670	SAMN11391670	Araos_2019_elderly_dementia	human gut (adult, healthy)	adult;elderly;host-associated;animal host;digestive tract;intestine;mammalian host;human host
SAMN11391671	SAMN11391671	Araos_2019_elderly_dementia	human gut (adult, healthy)	adult;elderly;host-associated;animal host;digestive tract;intestine;mammalian host;human host
SAMN12150404	SAMN12150404	Araos_2019_elderly_dementia	human gut (adult, healthy)	adult;elderly;host-associated;animal host;digestive tract;intestine;mammalian host;human host
SAMN11044419	SAMN11044419	Arbour_2020_groundwater	aquatic (other)	aquatic;fresh water;groundwater;contaminated;terrestrial;subsurface
SAMN11044420	SAMN11044420	Arbour_2020_groundwater	aquatic (other)	aquatic;fresh water;groundwater;contaminated;terrestrial;subsurface
SAMN11044421	SAMN11044421	Arbour_2020_groundwater	aquatic (other)	aquatic;fresh water;groundwater;contaminated;terrestrial;subsurface
SAMN11044422	SAMN11044422	Arbour_2020_groundwater	aquatic (other)	aquatic;fresh water;groundwater;contaminated;terrestrial;subsurface
SAMN11044423	SAMN11044423	Arbour_2020_groundwater	aquatic (other)	aquatic;fresh water;groundwater;contaminated;terrestrial;subsurface
SAMN11044424	SAMN11044424	Arbour_2020_groundwater	aquatic (other)	aquatic;fresh water;groundwater;contaminated;terrestrial;subsurface
SAMN11044425	SAMN11044425	Arbour_2020_groundwater	aquatic (other)	aquatic;fresh water;groundwater;contaminated;terrestrial;subsurface
SAMN11044426	SAMN11044426	Arbour_2020_groundwater	aquatic (other)	aquatic;fresh water;groundwater;contaminated;terrestrial;subsurface
SAMN11044427	SAMN11044427	Arbour_2020_groundwater	aquatic (other)	aquatic;fresh water;groundwater;contaminated;terrestrial;subsurface
SAMN11044428	SAMN11044428	Arbour_2020_groundwater	aquatic (other)	aquatic;fresh water;groundwater;contaminated;terrestrial;subsurface
SAMN11044429	SAMN11044429	Arbour_2020_groundwater	aquatic (other)	aquatic;fresh water;groundwater;contaminated;terrestrial;subsurface
SAMN11044430	SAMN11044430	Arbour_2020_groundwater	aquatic (other)	aquatic;fresh water;groundwater;contaminated;terrestrial;subsurface
SAMN11044431	SAMN11044431	Arbour_2020_groundwater	aquatic (other)	aquatic;fresh water;groundwater;contaminated;terrestrial;subsurface
SAMN11044432	SAMN11044432	Arbour_2020_groundwater	aquatic (other)	aquatic;fresh water;groundwater;contaminated;terrestrial;subsurface
SAMN11044433	SAMN11044433	Arbour_2020_groundwater	aquatic (other)	aquatic;fresh water;groundwater;contaminated;terrestrial;subsurface
SAMN11044434	SAMN11044434	Arbour_2020_groundwater	aquatic (other)	aquatic;fresh water;groundwater;contaminated;terrestrial;subsurface
SAMN11044435	SAMN11044435	Arbour_2020_groundwater	aquatic (other)	aquatic;fresh water;groundwater;contaminated;terrestrial;subsurface
SAMN11044436	SAMN11044436	Arbour_2020_groundwater	aquatic (other)	aquatic;fresh water;groundwater;contaminated;terrestrial;subsurface
SAMN11044437	SAMN11044437	Arbour_2020_groundwater	aquatic (other)	aquatic;fresh water;groundwater;contaminated;terrestrial;subsurface
SAMN11044438	SAMN11044438	Arbour_2020_groundwater	aquatic (other)	aquatic;fresh water;groundwater;contaminated;terrestrial;subsurface
SAMN11044439	SAMN11044439	Arbour_2020_groundwater	aquatic (other)	aquatic;fresh water;groundwater;contaminated;terrestrial;subsurface
SAMN11044440	SAMN11044440	Arbour_2020_groundwater	aquatic (other)	aquatic;fresh water;groundwater;contaminated;terrestrial;subsurface
SAMN11044441	SAMN11044441	Arbour_2020_groundwater	aquatic (other)	aquatic;fresh water;groundwater;contaminated;terrestrial;subsurface
SAMN11044442	SAMN11044442	Arbour_2020_groundwater	aquatic (other)	aquatic;fresh water;groundwater;contaminated;terrestrial;subsurface
SAMN11044443	SAMN11044443	Arbour_2020_groundwater	aquatic (other)	aquatic;fresh water;groundwater;contaminated;terrestrial;subsurface
SAMN11044444	SAMN11044444	Arbour_2020_groundwater	aquatic (other)	aquatic;fresh water;groundwater;contaminated;terrestrial;subsurface
SAMN11044445	SAMN11044445	Arbour_2020_groundwater	aquatic (other)	aquatic;fresh water;groundwater;contaminated;terrestrial;subsurface
SAMN11044446	SAMN11044446	Arbour_2020_groundwater	aquatic (other)	aquatic;fresh water;groundwater;contaminated;terrestrial;subsurface
SAMN11420279	NA	Arbour_2020_groundwater	aquatic (other)	aquatic;fresh water;groundwater;contaminated;terrestrial;subsurface
SAMN18647618	SAMN18647618	Argiroff_2022_soil	soil	terrestrial;forest;soil
SAMN18647619	SAMN18647619	Argiroff_2022_soil	soil	terrestrial;forest;soil
SAMN18647620	SAMN18647620	Argiroff_2022_soil	soil	terrestrial;forest;soil
SAMN18647621	SAMN18647621	Argiroff_2022_soil	soil	terrestrial;forest;soil
SAMN18647622	SAMN18647622	Argiroff_2022_soil	soil	terrestrial;forest;soil
SAMN18647623	SAMN18647623	Argiroff_2022_soil	soil	terrestrial;forest;soil
SAMN18647624	SAMN18647624	Argiroff_2022_soil	soil	terrestrial;forest;soil
SAMN18647625	SAMN18647625	Argiroff_2022_soil	soil	terrestrial;forest;soil
SAMN18647626	SAMN18647626	Argiroff_2022_soil	soil	terrestrial;forest;soil
SAMN18647627	SAMN18647627	Argiroff_2022_soil	soil	terrestrial;forest;soil
SAMN18647628	SAMN18647628	Argiroff_2022_soil	soil	terrestrial;forest;soil
SAMN18647629	SAMN18647629	Argiroff_2022_soil	soil	terrestrial;forest;soil
SAMN18647630	SAMN18647630	Argiroff_2022_soil	soil	terrestrial;forest;soil
SAMN18647631	SAMN18647631	Argiroff_2022_soil	soil	terrestrial;forest;soil
SAMN18647632	SAMN18647632	Argiroff_2022_soil	soil	terrestrial;forest;soil
SAMN18647633	SAMN18647633	Argiroff_2022_soil	soil	terrestrial;forest;soil
SAMN18647634	SAMN18647634	Argiroff_2022_soil	soil	terrestrial;forest;soil
SAMN18647635	SAMN18647635	Argiroff_2022_soil	soil	terrestrial;forest;soil
SAMN18647636	SAMN18647636	Argiroff_2022_soil	soil	terrestrial;forest;soil
SAMN18647637	SAMN18647637	Argiroff_2022_soil	soil	terrestrial;forest;soil
SAMN18647638	SAMN18647638	Argiroff_2022_soil	soil	terrestrial;forest;soil
SAMN18647639	SAMN18647639	Argiroff_2022_soil	soil	terrestrial;forest;soil
SAMN18647640	SAMN18647640	Argiroff_2022_soil	soil	terrestrial;forest;soil
SAMN18647641	SAMN18647641	Argiroff_2022_soil	soil	terrestrial;forest;soil
SAMN18647642	SAMN18647642	Argiroff_2022_soil	soil	terrestrial;forest;soil
SAMN18647643	SAMN18647643	Argiroff_2022_soil	soil	terrestrial;forest;soil
SAMN18647644	SAMN18647644	Argiroff_2022_soil	soil	terrestrial;forest;soil
SAMN18647645	SAMN18647645	Argiroff_2022_soil	soil	terrestrial;forest;soil
SAMN18647646	SAMN18647646	Argiroff_2022_soil	soil	terrestrial;forest;soil
SAMN18647647	SAMN18647647	Argiroff_2022_soil	soil	terrestrial;forest;soil
SAMN18647648	SAMN18647648	Argiroff_2022_soil	soil	terrestrial;forest;soil
SAMN18647649	SAMN18647649	Argiroff_2022_soil	soil	terrestrial;forest;soil
SAMN18647651	SAMN18647651	Argiroff_2022_soil	soil	terrestrial;forest;soil
SAMN18647652	SAMN18647652	Argiroff_2022_soil	soil	terrestrial;forest;soil
SAMN18647653	SAMN18647653	Argiroff_2022_soil	soil	terrestrial;forest;soil
SAMN18647654	SAMN18647654	Argiroff_2022_soil	soil	terrestrial;forest;soil
SAMN18647655	SAMN18647655	Argiroff_2022_soil	soil	terrestrial;forest;soil
SAMN18647656	SAMN18647656	Argiroff_2022_soil	soil	terrestrial;forest;soil
SAMN18647657	SAMN18647657	Argiroff_2022_soil	soil	terrestrial;forest;soil
SAMN18647658	SAMN18647658	Argiroff_2022_soil	soil	terrestrial;forest;soil
SAMN18647659	SAMN18647659	Argiroff_2022_soil	soil	terrestrial;forest;soil
SAMN18647660	SAMN18647660	Argiroff_2022_soil	soil	terrestrial;forest;soil
SAMN18647661	SAMN18647661	Argiroff_2022_soil	soil	terrestrial;forest;soil
SAMN18647662	SAMN18647662	Argiroff_2022_soil	soil	terrestrial;forest;soil
SAMN18647663	SAMN18647663	Argiroff_2022_soil	soil	terrestrial;forest;soil
SAMN18647664	SAMN18647664	Argiroff_2022_soil	soil	terrestrial;forest;soil
SAMN18647665	SAMN18647665	Argiroff_2022_soil	soil	terrestrial;forest;soil
SAMN18647666	SAMN18647666	Argiroff_2022_soil	soil	terrestrial;forest;soil
SAMN18647667	SAMN18647667	Argiroff_2022_soil	soil	terrestrial;forest;soil
SAMN18647668	SAMN18647668	Argiroff_2022_soil	soil	terrestrial;forest;soil
SAMN18647669	SAMN18647669	Argiroff_2022_soil	soil	terrestrial;forest;soil
SAMN18647670	SAMN18647670	Argiroff_2022_soil	soil	terrestrial;forest;soil
SAMN18647671	SAMN18647671	Argiroff_2022_soil	soil	terrestrial;forest;soil
SAMN18647672	SAMN18647672	Argiroff_2022_soil	soil	terrestrial;forest;soil
SAMN18647673	SAMN18647673	Argiroff_2022_soil	soil	terrestrial;forest;soil
SAMN18647674	SAMN18647674	Argiroff_2022_soil	soil	terrestrial;forest;soil
SAMN18647675	SAMN18647675	Argiroff_2022_soil	soil	terrestrial;forest;soil
SAMN18647676	SAMN18647676	Argiroff_2022_soil	soil	terrestrial;forest;soil
SAMN18647677	SAMN18647677	Argiroff_2022_soil	soil	terrestrial;forest;soil
SAMN05615096	SAMN05615096	Asnicar_2017_mothers_infants	human gut (infant)	infant;host-associated;animal host;digestive tract;intestine;mammalian host;human host
SAMN05615097	SAMN05615097	Asnicar_2017_mothers_infants	human gut (infant)	infant;host-associated;animal host;digestive tract;intestine;mammalian host;human host
SAMN05615098	SAMN05615098	Asnicar_2017_mothers_infants	human gut (infant)	infant;host-associated;animal host;digestive tract;intestine;mammalian host;human host
SAMN05615099	SAMN05615099	Asnicar_2017_mothers_infants	human gut (infant)	infant;host-associated;animal host;digestive tract;intestine;mammalian host;human host
SAMN05615100	SAMN05615100	Asnicar_2017_mothers_infants	human gut (infant)	infant;host-associated;animal host;digestive tract;intestine;mammalian host;human host
SAMN05615101	SAMN05615101	Asnicar_2017_mothers_infants	human gut (infant)	infant;host-associated;animal host;digestive tract;intestine;mammalian host;human host
SAMN05615102	SAMN05615102	Asnicar_2017_mothers_infants	human gut (infant)	infant;host-associated;animal host;digestive tract;intestine;mammalian host;human host
SAMN05615103	SAMN05615103	Asnicar_2017_mothers_infants	human gut (child)	child;host-associated;animal host;digestive tract;intestine;mammalian host;human host
SAMN05615104	SAMN05615104	Asnicar_2017_mothers_infants	human gut (adult, healthy)	adult;host-associated;animal host;digestive tract;intestine;mammalian host;human host
SAMN05615105	SAMN05615105	Asnicar_2017_mothers_infants	human gut (adult, healthy)	adult;host-associated;animal host;digestive tract;intestine;mammalian host;human host
SAMN05615106	SAMN05615106	Asnicar_2017_mothers_infants	human gut (adult, healthy)	adult;host-associated;animal host;digestive tract;intestine;mammalian host;human host
SAMN05615107	SAMN05615107	Asnicar_2017_mothers_infants	human gut (adult, healthy)	adult;host-associated;animal host;digestive tract;intestine;mammalian host;human host
SAMN05615108	SAMN05615108	Asnicar_2017_mothers_infants	human gut (adult, healthy)	adult;host-associated;animal host;digestive tract;intestine;mammalian host;human host
SAMN05615109	SAMN05615109	Asnicar_2017_mothers_infants	human gut (adult, healthy)	adult;host-associated;animal host;digestive tract;intestine;mammalian host;human host
SAMN05615110	SAMN05615110	Asnicar_2017_mothers_infants	human gut (adult, healthy)	adult;host-associated;animal host;digestive tract;intestine;mammalian host;human host
SAMN05615111	SAMN05615111	Asnicar_2017_mothers_infants	human gut (adult, healthy)	adult;host-associated;animal host;digestive tract;intestine;mammalian host;human host
SAMN05615112	SAMN05615112	Asnicar_2017_mothers_infants	human (other)	adult;host-associated;animal host;mammalian host;human host
SAMN05615113	SAMN05615113	Asnicar_2017_mothers_infants	human (other)	adult;host-associated;animal host;mammalian host;human host
SAMN05615114	SAMN05615114	Asnicar_2017_mothers_infants	human (other)	adult;host-associated;animal host;mammalian host;human host
SAMN05615115	SAMN05615115	Asnicar_2017_mothers_infants	human (other)	adult;host-associated;animal host;mammalian host;human host
SAMN05615116	SAMN05615116	Asnicar_2017_mothers_infants	human (other)	adult;host-associated;animal host;mammalian host;human host
SAMN05615117	SAMN05615117	Asnicar_2017_mothers_infants	human (other)	adult;host-associated;animal host;mammalian host;human host
SAMN05615118	SAMN05615118	Asnicar_2017_mothers_infants	human (other)	adult;host-associated;animal host;mammalian host;human host
SAMN05615119	SAMN05615119	Asnicar_2017_mothers_infants	human (other)	adult;host-associated;animal host;mammalian host;human host
SAMN05150073	SAMN05150073	AsplundSamuelsson_2016_marine_Baltic	aquatic (other)	aquatic;brackish water;marine;pelagic;medium salinity
SAMN05150074	SAMN05150074	AsplundSamuelsson_2016_marine_Baltic	aquatic (other)	aquatic;brackish water;marine;pelagic;medium salinity
SAMN05150075	SAMN05150075	AsplundSamuelsson_2016_marine_Baltic	aquatic (other)	aquatic;brackish water;marine;pelagic;medium salinity
SAMN05150076	SAMN05150076	AsplundSamuelsson_2016_marine_Baltic	aquatic (other)	aquatic;brackish water;marine;pelagic;medium salinity
SAMN05150077	SAMN05150077	AsplundSamuelsson_2016_marine_Baltic	aquatic (other)	aquatic;brackish water;marine;pelagic;medium salinity
SAMN05150078	SAMN05150078	AsplundSamuelsson_2016_marine_Baltic	aquatic (other)	aquatic;brackish water;marine;pelagic;medium salinity
SAMN05150079	SAMN05150079	AsplundSamuelsson_2016_marine_Baltic	aquatic (other)	aquatic;brackish water;marine;pelagic;medium salinity
SAMN05150080	SAMN05150080	AsplundSamuelsson_2016_marine_Baltic	aquatic (other)	aquatic;brackish water;marine;pelagic;medium salinity
SAMN05150081	SAMN05150081	AsplundSamuelsson_2016_marine_Baltic	aquatic (other)	aquatic;brackish water;marine;pelagic;medium salinity
SAMN05150082	SAMN05150082	AsplundSamuelsson_2016_marine_Baltic	aquatic (other)	aquatic;brackish water;marine;pelagic;medium salinity
SAMN05150083	SAMN05150083	AsplundSamuelsson_2016_marine_Baltic	aquatic (other)	aquatic;brackish water;marine;pelagic;medium salinity
SAMN05150084	SAMN05150084	AsplundSamuelsson_2016_marine_Baltic	aquatic (other)	aquatic;brackish water;marine;pelagic;medium salinity
SAMN05150085	SAMN05150085	AsplundSamuelsson_2016_marine_Baltic	aquatic (other)	aquatic;brackish water;marine;pelagic;medium salinity
SAMN05150086	SAMN05150086	AsplundSamuelsson_2016_marine_Baltic	aquatic (other)	aquatic;brackish water;marine;pelagic;medium salinity
SAMN05150087	SAMN05150087	AsplundSamuelsson_2016_marine_Baltic	aquatic (other)	aquatic;brackish water;marine;pelagic;medium salinity
SAMN05150088	SAMN05150088	AsplundSamuelsson_2016_marine_Baltic	aquatic (other)	aquatic;brackish water;marine;pelagic;medium salinity
SAMN05150089	SAMN05150089	AsplundSamuelsson_2016_marine_Baltic	aquatic (other)	aquatic;brackish water;marine;pelagic;medium salinity
SAMN05150090	SAMN05150090	AsplundSamuelsson_2016_marine_Baltic	aquatic (other)	aquatic;brackish water;marine;pelagic;medium salinity
SAMN05150091	SAMN05150091	AsplundSamuelsson_2016_marine_Baltic	aquatic (other)	aquatic;brackish water;marine;pelagic;medium salinity
SAMN05150092	SAMN05150092	AsplundSamuelsson_2016_marine_Baltic	aquatic (other)	aquatic;brackish water;marine;pelagic;medium salinity
SAMN05150093	SAMN05150093	AsplundSamuelsson_2016_marine_Baltic	aquatic (other)	aquatic;brackish water;marine;pelagic;medium salinity
SAMN05150094	SAMN05150094	AsplundSamuelsson_2016_marine_Baltic	aquatic (other)	aquatic;brackish water;marine;pelagic;medium salinity
SAMN05150095	SAMN05150095	AsplundSamuelsson_2016_marine_Baltic	aquatic (other)	aquatic;brackish water;marine;pelagic;medium salinity
SAMN05150096	SAMN05150096	AsplundSamuelsson_2016_marine_Baltic	aquatic (other)	aquatic;brackish water;marine;pelagic;medium salinity
SAMN10252955	SAMN10252955	Avila-Herrera_2020_astronaut_ISS	other	anthropogenic
SAMN10252956	SAMN10252956	Avila-Herrera_2020_astronaut_ISS	other	anthropogenic
SAMN10252959	SAMN10252959	Avila-Herrera_2020_astronaut_ISS	other	anthropogenic
SAMN10252960	SAMN10252960	Avila-Herrera_2020_astronaut_ISS	other	anthropogenic
SAMN10252962	SAMN10252962	Avila-Herrera_2020_astronaut_ISS	other	anthropogenic
SAMN10252963	SAMN10252963	Avila-Herrera_2020_astronaut_ISS	other	anthropogenic
SAMN10252964	SAMN10252964	Avila-Herrera_2020_astronaut_ISS	other	anthropogenic
SAMN10252965	SAMN10252965	Avila-Herrera_2020_astronaut_ISS	other	anthropogenic
SAMN10252966	SAMN10252966	Avila-Herrera_2020_astronaut_ISS	other	anthropogenic
SAMN10252967	SAMN10252967	Avila-Herrera_2020_astronaut_ISS	other	anthropogenic
SAMN10252968	SAMN10252968	Avila-Herrera_2020_astronaut_ISS	other	anthropogenic
SAMN10252970	SAMN10252970	Avila-Herrera_2020_astronaut_ISS	other	anthropogenic
SAMN10252971	SAMN10252971	Avila-Herrera_2020_astronaut_ISS	other	anthropogenic
SAMN10252972	SAMN10252972	Avila-Herrera_2020_astronaut_ISS	other	anthropogenic
SAMN10252975	SAMN10252975	Avila-Herrera_2020_astronaut_ISS	other	anthropogenic
SAMN10252979	SAMN10252979	Avila-Herrera_2020_astronaut_ISS	other	anthropogenic
SAMN10252980	SAMN10252980	Avila-Herrera_2020_astronaut_ISS	other	anthropogenic
SAMN10252981	SAMN10252981	Avila-Herrera_2020_astronaut_ISS	other	anthropogenic
SAMN10252982	SAMN10252982	Avila-Herrera_2020_astronaut_ISS	other	anthropogenic
SAMN10252983	SAMN10252983	Avila-Herrera_2020_astronaut_ISS	other	anthropogenic
SAMN10252984	SAMN10252984	Avila-Herrera_2020_astronaut_ISS	other	anthropogenic
SAMN10252985	SAMN10252985	Avila-Herrera_2020_astronaut_ISS	other	anthropogenic
SAMN10252986	SAMN10252986	Avila-Herrera_2020_astronaut_ISS	other	anthropogenic
SAMN10252987	SAMN10252987	Avila-Herrera_2020_astronaut_ISS	other	anthropogenic
SAMN10252988	SAMN10252988	Avila-Herrera_2020_astronaut_ISS	other	anthropogenic
SAMN10252989	SAMN10252989	Avila-Herrera_2020_astronaut_ISS	other	anthropogenic
SAMN10252990	SAMN10252990	Avila-Herrera_2020_astronaut_ISS	other	anthropogenic
SAMN10252991	SAMN10252991	Avila-Herrera_2020_astronaut_ISS	other	anthropogenic
SAMN10252992	SAMN10252992	Avila-Herrera_2020_astronaut_ISS	other	anthropogenic
SAMN10252995	SAMN10252995	Avila-Herrera_2020_astronaut_ISS	other	anthropogenic
SAMN10252996	SAMN10252996	Avila-Herrera_2020_astronaut_ISS	other	anthropogenic
SAMN10252997	SAMN10252997	Avila-Herrera_2020_astronaut_ISS	other	anthropogenic
SAMN10252998	SAMN10252998	Avila-Herrera_2020_astronaut_ISS	other	anthropogenic
SAMN10253003	SAMN10253003	Avila-Herrera_2020_astronaut_ISS	other	anthropogenic
SAMN04211611	SAMN04211611	Aw_2016_lettuce	phyllosphere	host-associated;plant host;phyllosphere
SAMN04211612	SAMN04211612	Aw_2016_lettuce	phyllosphere	host-associated;plant host;phyllosphere
SAMN04211613	SAMN04211613	Aw_2016_lettuce	phyllosphere	host-associated;plant host;phyllosphere
SAMN04211614	SAMN04211614	Aw_2016_lettuce	phyllosphere	host-associated;plant host;phyllosphere
SAMN04211615	SAMN04211615	Aw_2016_lettuce	phyllosphere	host-associated;plant host;phyllosphere
SAMN04211616	SAMN04211616	Aw_2016_lettuce	phyllosphere	host-associated;plant host;phyllosphere
SAMN04211617	SAMN04211617	Aw_2016_lettuce	phyllosphere	host-associated;plant host;phyllosphere
SAMN04211618	SAMN04211618	Aw_2016_lettuce	phyllosphere	host-associated;plant host;phyllosphere
SAMN04211619	SAMN04211619	Aw_2016_lettuce	phyllosphere	host-associated;plant host;phyllosphere
SAMN04211620	SAMN04211620	Aw_2016_lettuce	phyllosphere	host-associated;plant host;phyllosphere
SAMN04211621	SAMN04211621	Aw_2016_lettuce	phyllosphere	host-associated;plant host;phyllosphere
SAMN04211622	SAMN04211622	Aw_2016_lettuce	phyllosphere	host-associated;plant host;phyllosphere
SAMN04211623	SAMN04211623	Aw_2016_lettuce	phyllosphere	host-associated;plant host;phyllosphere
SAMN04211624	SAMN04211624	Aw_2016_lettuce	phyllosphere	host-associated;plant host;phyllosphere
SAMN04211625	SAMN04211625	Aw_2016_lettuce	phyllosphere	host-associated;plant host;phyllosphere
SAMN04211626	SAMN04211626	Aw_2016_lettuce	phyllosphere	host-associated;plant host;phyllosphere
SAMN04211627	SAMN04211627	Aw_2016_lettuce	phyllosphere	host-associated;plant host;phyllosphere
SAMN04211628	SAMN04211628	Aw_2016_lettuce	phyllosphere	host-associated;plant host;phyllosphere
SAMN04211629	SAMN04211629	Aw_2016_lettuce	phyllosphere	host-associated;plant host;phyllosphere
SAMN04211630	SAMN04211630	Aw_2016_lettuce	phyllosphere	host-associated;plant host;phyllosphere
SAMN04211631	SAMN04211631	Aw_2016_lettuce	phyllosphere	host-associated;plant host;phyllosphere
SAMN04211632	SAMN04211632	Aw_2016_lettuce	phyllosphere	host-associated;plant host;phyllosphere
SAMN04211633	SAMN04211633	Aw_2016_lettuce	phyllosphere	host-associated;plant host;phyllosphere
SAMN04211634	SAMN04211634	Aw_2016_lettuce	phyllosphere	host-associated;plant host;phyllosphere
SAMN04211635	SAMN04211635	Aw_2016_lettuce	phyllosphere	host-associated;plant host;phyllosphere
SAMN04211636	SAMN04211636	Aw_2016_lettuce	phyllosphere	host-associated;plant host;phyllosphere
SAMN04211637	SAMN04211637	Aw_2016_lettuce	phyllosphere	host-associated;plant host;phyllosphere
SAMN04211638	SAMN04211638	Aw_2016_lettuce	phyllosphere	host-associated;plant host;phyllosphere
SAMN04211639	SAMN04211639	Aw_2016_lettuce	phyllosphere	host-associated;plant host;phyllosphere
SAMN04211640	SAMN04211640	Aw_2016_lettuce	phyllosphere	host-associated;plant host;phyllosphere
SAMN04211641	SAMN04211641	Aw_2016_lettuce	phyllosphere	host-associated;plant host;phyllosphere
SAMN04211642	SAMN04211642	Aw_2016_lettuce	phyllosphere	host-associated;plant host;phyllosphere
SAMN04211643	SAMN04211643	Aw_2016_lettuce	phyllosphere	host-associated;plant host;phyllosphere
SAMN04211644	SAMN04211644	Aw_2016_lettuce	phyllosphere	host-associated;plant host;phyllosphere
SAMN04211645	SAMN04211645	Aw_2016_lettuce	phyllosphere	host-associated;plant host;phyllosphere
SAMN04211646	SAMN04211646	Aw_2016_lettuce	phyllosphere	host-associated;plant host;phyllosphere
SAMN04211647	SAMN04211647	Aw_2016_lettuce	phyllosphere	host-associated;plant host;phyllosphere
SAMN04211648	SAMN04211648	Aw_2016_lettuce	phyllosphere	host-associated;plant host;phyllosphere
SAMN04211649	SAMN04211649	Aw_2016_lettuce	phyllosphere	host-associated;plant host;phyllosphere
SAMN04211650	SAMN04211650	Aw_2016_lettuce	phyllosphere	host-associated;plant host;phyllosphere
SAMN04211651	SAMN04211651	Aw_2016_lettuce	phyllosphere	host-associated;plant host;phyllosphere
SAMN04211652	SAMN04211652	Aw_2016_lettuce	phyllosphere	host-associated;plant host;phyllosphere
SAMN04211653	SAMN04211653	Aw_2016_lettuce	phyllosphere	host-associated;plant host;phyllosphere
SAMN04211654	SAMN04211654	Aw_2016_lettuce	phyllosphere	host-associated;plant host;phyllosphere
SAMN04211655	SAMN04211655	Aw_2016_lettuce	phyllosphere	host-associated;plant host;phyllosphere
SAMN04211656	SAMN04211656	Aw_2016_lettuce	phyllosphere	host-associated;plant host;phyllosphere
SAMN04211657	SAMN04211657	Aw_2016_lettuce	phyllosphere	host-associated;plant host;phyllosphere
SAMN04211658	SAMN04211658	Aw_2016_lettuce	phyllosphere	host-associated;plant host;phyllosphere
SAMN04211659	SAMN04211659	Aw_2016_lettuce	phyllosphere	host-associated;plant host;phyllosphere
SAMN04211660	SAMN04211660	Aw_2016_lettuce	phyllosphere	host-associated;plant host;phyllosphere
SAMN04211661	SAMN04211661	Aw_2016_lettuce	phyllosphere	host-associated;plant host;phyllosphere
SAMN04211662	SAMN04211662	Aw_2016_lettuce	phyllosphere	host-associated;plant host;phyllosphere
SAMN04211663	SAMN04211663	Aw_2016_lettuce	phyllosphere	host-associated;plant host;phyllosphere
SAMN04211664	SAMN04211664	Aw_2016_lettuce	phyllosphere	host-associated;plant host;phyllosphere
SAMN04211665	SAMN04211665	Aw_2016_lettuce	phyllosphere	host-associated;plant host;phyllosphere
SAMN04211666	SAMN04211666	Aw_2016_lettuce	phyllosphere	host-associated;plant host;phyllosphere
SAMN04211667	SAMN04211667	Aw_2016_lettuce	phyllosphere	host-associated;plant host;phyllosphere
SAMN04211668	SAMN04211668	Aw_2016_lettuce	phyllosphere	host-associated;plant host;phyllosphere
SAMN04211669	SAMN04211669	Aw_2016_lettuce	phyllosphere	host-associated;plant host;phyllosphere
SAMN04211670	SAMN04211670	Aw_2016_lettuce	phyllosphere	host-associated;plant host;phyllosphere
SAMN01766678	NA	Aylward_2012_ant_fungus	animal gut (other)	host-associated;animal host;digestive tract;intestine;insect host
SAMN03861968	NA	Aylward_2012_ant_fungus	animal gut (other)	host-associated;animal host;digestive tract;intestine;insect host
SAMN03861969	NA	Aylward_2012_ant_fungus	animal gut (other)	host-associated;animal host;digestive tract;intestine;insect host
SAMEA2579905	SAMEA2579905	Backhed_2015_infants	human gut (infant)	child;infant;host-associated;animal host;digestive tract;intestine;mammalian host;human host
SAMEA2579906	SAMEA2579906	Backhed_2015_infants	human gut (infant)	child;infant;host-associated;animal host;digestive tract;intestine;mammalian host;human host
SAMEA2579907	SAMEA2579907	Backhed_2015_infants	human gut (infant)	infant;host-associated;animal host;digestive tract;intestine;mammalian host;human host
SAMEA2579908	SAMEA2579908	Backhed_2015_infants	human gut (infant)	infant;host-associated;animal host;digestive tract;intestine;mammalian host;human host
SAMEA2579909	SAMEA2579909	Backhed_2015_infants	human gut (adult, healthy)	adult;host-associated;animal host;digestive tract;intestine;mammalian host;human host
SAMEA2579910	SAMEA2579910	Backhed_2015_infants	human gut (infant)	infant;host-associated;animal host;digestive tract;intestine;mammalian host;human host
SAMEA2579911	SAMEA2579911	Backhed_2015_infants	human gut (infant)	infant;host-associated;animal host;digestive tract;intestine;mammalian host;human host
SAMEA2579912	SAMEA2579912	Backhed_2015_infants	human gut (infant)	infant;host-associated;animal host;digestive tract;intestine;mammalian host;human host
SAMEA2579913	SAMEA2579913	Backhed_2015_infants	human gut (infant)	infant;host-associated;animal host;digestive tract;intestine;mammalian host;human host
SAMEA2579914	SAMEA2579914	Backhed_2015_infants	human gut (adult, healthy)	adult;host-associated;animal host;digestive tract;intestine;mammalian host;human host
SAMEA2579915	SAMEA2579915	Backhed_2015_infants	human gut (infant)	infant;host-associated;animal host;digestive tract;intestine;mammalian host;human host
SAMEA2579916	SAMEA2579916	Backhed_2015_infants	human gut (adult, healthy)	adult;host-associated;animal host;digestive tract;intestine;mammalian host;human host
SAMEA2579917	SAMEA2579917	Backhed_2015_infants	human gut (infant)	child;infant;host-associated;animal host;digestive tract;intestine;mammalian host;human host
SAMEA2579918	SAMEA2579918	Backhed_2015_infants	human gut (infant)	child;infant;host-associated;animal host;digestive tract;intestine;mammalian host;human host
SAMEA2579919	SAMEA2579919	Backhed_2015_infants	human gut (infant)	infant;host-associated;animal host;digestive tract;intestine;mammalian host;human host
SAMEA2579920	SAMEA2579920	Backhed_2015_infants	human gut (infant)	child;infant;host-associated;animal host;digestive tract;intestine;mammalian host;human host
SAMEA2579921	SAMEA2579921	Backhed_2015_infants	human gut (infant)	infant;host-associated;animal host;digestive tract;intestine;mammalian host;human host
SAMEA2579922	SAMEA2579922	Backhed_2015_infants	human gut (infant)	infant;host-associated;animal host;digestive tract;intestine;mammalian host;human host
SAMEA2579923	SAMEA2579923	Backhed_2015_infants	human gut (adult, healthy)	adult;host-associated;animal host;digestive tract;intestine;mammalian host;human host
SAMEA2579924	SAMEA2579924	Backhed_2015_infants	human gut (infant)	infant;host-associated;animal host;digestive tract;intestine;mammalian host;human host
SAMEA2579925	SAMEA2579925	Backhed_2015_infants	human gut (adult, healthy)	adult;host-associated;animal host;digestive tract;intestine;mammalian host;human host
SAMEA2579926	SAMEA2579926	Backhed_2015_infants	human gut (infant)	child;infant;host-associated;animal host;digestive tract;intestine;mammalian host;human host
SAMEA2579927	SAMEA2579927	Backhed_2015_infants	human gut (infant)	infant;host-associated;animal host;digestive tract;intestine;mammalian host;human host
SAMEA2579928	SAMEA2579928	Backhed_2015_infants	human gut (infant)	infant;host-associated;animal host;digestive tract;intestine;mammalian host;human host
SAMEA2579929	SAMEA2579929	Backhed_2015_infants	human gut (adult, healthy)	adult;host-associated;animal host;digestive tract;intestine;mammalian host;human host
SAMEA2579930	SAMEA2579930	Backhed_2015_infants	human gut (infant)	child;infant;host-associated;animal host;digestive tract;intestine;mammalian host;human host
SAMEA2579931	SAMEA2579931	Backhed_2015_infants	human gut (infant)	infant;host-associated;animal host;digestive tract;intestine;mammalian host;human host
SAMEA2579932	SAMEA2579932	Backhed_2015_infants	human gut (infant)	infant;host-associated;animal host;digestive tract;intestine;mammalian host;human host
SAMEA2579933	SAMEA2579933	Backhed_2015_infants	human gut (adult, healthy)	adult;host-associated;animal host;digestive tract;intestine;mammalian host;human host
SAMEA2579934	SAMEA2579934	Backhed_2015_infants	human gut (infant)	child;infant;host-associated;animal host;digestive tract;intestine;mammalian host;human host
SAMEA2579935	SAMEA2579935	Backhed_2015_infants	human gut (infant)	infant;host-associated;animal host;digestive tract;intestine;mammalian host;human host
SAMEA2579936	SAMEA2579936	Backhed_2015_infants	human gut (infant)	infant;host-associated;animal host;digestive tract;intestine;mammalian host;human host
SAMEA2579937	SAMEA2579937	Backhed_2015_infants	human gut (adult, healthy)	adult;host-associated;animal host;digestive tract;intestine;mammalian host;human host
SAMEA2579938	SAMEA2579938	Backhed_2015_infants	human gut (infant)	infant;host-associated;animal host;digestive tract;intestine;mammalian host;human host
SAMEA2579939	SAMEA2579939	Backhed_2015_infants	human gut (infant)	infant;host-associated;animal host;digestive tract;intestine;mammalian host;human host
SAMEA2579940	SAMEA2579940	Backhed_2015_infants	human gut (infant)	infant;host-associated;animal host;digestive tract;intestine;mammalian host;human host
SAMEA2579941	SAMEA2579941	Backhed_2015_infants	human gut (infant)	infant;host-associated;animal host;digestive tract;intestine;mammalian host;human host
SAMEA2579942	SAMEA2579942	Backhed_2015_infants	human gut (adult, healthy)	adult;host-associated;animal host;digestive tract;intestine;mammalian host;human host
SAMEA2579943	SAMEA2579943	Backhed_2015_infants	human gut (infant)	child;infant;host-associated;animal host;digestive tract;intestine;mammalian host;human host
SAMEA2579944	SAMEA2579944	Backhed_2015_infants	human gut (infant)	infant;host-associated;animal host;digestive tract;intestine;mammalian host;human host
SAMEA2579945	SAMEA2579945	Backhed_2015_infants	human gut (infant)	infant;host-associated;animal host;digestive tract;intestine;mammalian host;human host
SAMEA2579946	SAMEA2579946	Backhed_2015_infants	human gut (adult, healthy)	adult;host-associated;animal host;digestive tract;intestine;mammalian host;human host
SAMEA2579947	SAMEA2579947	Backhed_2015_infants	human gut (infant)	infant;host-associated;animal host;digestive tract;intestine;mammalian host;human host
SAMEA2579948	SAMEA2579948	Backhed_2015_infants	human gut (infant)	infant;host-associated;animal host;digestive tract;intestine;mammalian host;human host
SAMEA2579949	SAMEA2579949	Backhed_2015_infants	human gut (infant)	infant;host-associated;animal host;digestive tract;intestine;mammalian host;human host
SAMEA2579950	SAMEA2579950	Backhed_2015_infants	human gut (adult, healthy)	adult;host-associated;animal host;digestive tract;intestine;mammalian host;human host
SAMEA2579951	SAMEA2579951	Backhed_2015_infants	human gut (infant)	infant;host-associated;animal host;digestive tract;intestine;mammalian host;human host
SAMEA2579952	SAMEA2579952	Backhed_2015_infants	human gut (infant)	infant;host-associated;animal host;digestive tract;intestine;mammalian host;human host
SAMEA2579953	SAMEA2579953	Backhed_2015_infants	human gut (infant)	infant;host-associated;animal host;digestive tract;intestine;mammalian host;human host
SAMEA2579954	SAMEA2579954	Backhed_2015_infants	human gut (adult, healthy)	adult;host-associated;animal host;digestive tract;intestine;mammalian host;human host
SAMEA2579955	SAMEA2579955	Backhed_2015_infants	human gut (infant)	infant;host-associated;animal host;digestive tract;intestine;mammalian host;human host
SAMEA2579956	SAMEA2579956	Backhed_2015_infants	human gut (infant)	infant;host-associated;animal host;digestive tract;intestine;mammalian host;human host
SAMEA2579957	SAMEA2579957	Backhed_2015_infants	human gut (infant)	infant;host-associated;animal host;digestive tract;intestine;mammalian host;human host
SAMEA2579958	SAMEA2579958	Backhed_2015_infants	human gut (adult, healthy)	adult;host-associated;animal host;digestive tract;intestine;mammalian host;human host
SAMEA2579959	SAMEA2579959	Backhed_2015_infants	human gut (infant)	infant;host-associated;animal host;digestive tract;intestine;mammalian host;human host
SAMEA2579960	SAMEA2579960	Backhed_2015_infants	human gut (infant)	child;infant;host-associated;animal host;digestive tract;intestine;mammalian host;human host
SAMEA2579961	SAMEA2579961	Backhed_2015_infants	human gut (infant)	infant;host-associated;animal host;digestive tract;intestine;mammalian host;human host
SAMEA2579962	SAMEA2579962	Backhed_2015_infants	human gut (infant)	infant;host-associated;animal host;digestive tract;intestine;mammalian host;human host
SAMEA2579963	SAMEA2579963	Backhed_2015_infants	human gut (adult, healthy)	adult;host-associated;animal host;digestive tract;intestine;mammalian host;human host
SAMEA2579964	SAMEA2579964	Backhed_2015_infants	human gut (infant)	infant;host-associated;animal host;digestive tract;intestine;mammalian host;human host
SAMEA2579965	SAMEA2579965	Backhed_2015_infants	human gut (infant)	infant;host-associated;animal host;digestive tract;intestine;mammalian host;human host
SAMEA2579966	SAMEA2579966	Backhed_2015_infants	human gut (infant)	infant;host-associated;animal host;digestive tract;intestine;mammalian host;human host
SAMEA2579967	SAMEA2579967	Backhed_2015_infants	human gut (infant)	infant;host-associated;animal host;digestive tract;intestine;mammalian host;human host
SAMEA2579968	SAMEA2579968	Backhed_2015_infants	human gut (adult, healthy)	adult;host-associated;animal host;digestive tract;intestine;mammalian host;human host
SAMEA2579969	SAMEA2579969	Backhed_2015_infants	human gut (infant)	infant;host-associated;animal host;digestive tract;intestine;mammalian host;human host
SAMEA2579970	SAMEA2579970	Backhed_2015_infants	human gut (adult, healthy)	adult;host-associated;animal host;digestive tract;intestine;mammalian host;human host
SAMEA2579971	SAMEA2579971	Backhed_2015_infants	human gut (infant)	child;infant;host-associated;animal host;digestive tract;intestine;mammalian host;human host
SAMEA2579972	SAMEA2579972	Backhed_2015_infants	human gut (infant)	infant;host-associated;animal host;digestive tract;intestine;mammalian host;human host
SAMEA2579973	SAMEA2579973	Backhed_2015_infants	human gut (infant)	infant;host-associated;animal host;digestive tract;intestine;mammalian host;human host
SAMEA2579974	SAMEA2579974	Backhed_2015_infants	human gut (adult, healthy)	adult;host-associated;animal host;digestive tract;intestine;mammalian host;human host
SAMEA2579975	SAMEA2579975	Backhed_2015_infants	human gut (infant)	infant;host-associated;animal host;digestive tract;intestine;mammalian host;human host
SAMEA2579976	SAMEA2579976	Backhed_2015_infants	human gut (adult, healthy)	adult;host-associated;animal host;digestive tract;intestine;mammalian host;human host
SAMEA2579977	SAMEA2579977	Backhed_2015_infants	human gut (infant)	child;infant;host-associated;animal host;digestive tract;intestine;mammalian host;human host
SAMEA2579978	SAMEA2579978	Backhed_2015_infants	human gut (infant)	infant;host-associated;animal host;digestive tract;intestine;mammalian host;human host
SAMEA2579979	SAMEA2579979	Backhed_2015_infants	human gut (infant)	infant;host-associated;animal host;digestive tract;intestine;mammalian host;human host
SAMEA2579980	SAMEA2579980	Backhed_2015_infants	human gut (adult, healthy)	adult;host-associated;animal host;digestive tract;intestine;mammalian host;human host
SAMEA2579981	SAMEA2579981	Backhed_2015_infants	human gut (infant)	infant;host-associated;animal host;digestive tract;intestine;mammalian host;human host
SAMEA2579982	SAMEA2579982	Backhed_2015_infants	human gut (infant)	infant;host-associated;animal host;digestive tract;intestine;mammalian host;human host
SAMEA2579983	SAMEA2579983	Backhed_2015_infants	human gut (infant)	infant;host-associated;animal host;digestive tract;intestine;mammalian host;human host
SAMEA2579984	SAMEA2579984	Backhed_2015_infants	human gut (adult, healthy)	adult;host-associated;animal host;digestive tract;intestine;mammalian host;human host
SAMEA2579985	SAMEA2579985	Backhed_2015_infants	human gut (infant)	child;infant;host-associated;animal host;digestive tract;intestine;mammalian host;human host
SAMEA2579986	SAMEA2579986	Backhed_2015_infants	human gut (infant)	infant;host-associated;animal host;digestive tract;intestine;mammalian host;human host
SAMEA2579987	SAMEA2579987	Backhed_2015_infants	human gut (infant)	infant;host-associated;animal host;digestive tract;intestine;mammalian host;human host
SAMEA2579988	SAMEA2579988	Backhed_2015_infants	human gut (adult, healthy)	adult;host-associated;animal host;digestive tract;intestine;mammalian host;human host
SAMEA2579989	SAMEA2579989	Backhed_2015_infants	human gut (infant)	child;infant;host-associated;animal host;digestive tract;intestine;mammalian host;human host
SAMEA2579990	SAMEA2579990	Backhed_2015_infants	human gut (infant)	infant;host-associated;animal host;digestive tract;intestine;mammalian host;human host
SAMEA2579991	SAMEA2579991	Backhed_2015_infants	human gut (infant)	infant;host-associated;animal host;digestive tract;intestine;mammalian host;human host
SAMEA2579992	SAMEA2579992	Backhed_2015_infants	human gut (adult, healthy)	adult;host-associated;animal host;digestive tract;intestine;mammalian host;human host
SAMEA2579993	SAMEA2579993	Backhed_2015_infants	human gut (infant)	child;infant;host-associated;animal host;digestive tract;intestine;mammalian host;human host
SAMEA2579994	SAMEA2579994	Backhed_2015_infants	human gut (infant)	infant;host-associated;animal host;digestive tract;intestine;mammalian host;human host
SAMEA2579995	SAMEA2579995	Backhed_2015_infants	human gut (infant)	infant;host-associated;animal host;digestive tract;intestine;mammalian host;human host
SAMEA2579996	SAMEA2579996	Backhed_2015_infants	human gut (adult, healthy)	adult;host-associated;animal host;digestive tract;intestine;mammalian host;human host
SAMEA2579997	SAMEA2579997	Backhed_2015_infants	human gut (infant)	infant;host-associated;animal host;digestive tract;intestine;mammalian host;human host
SAMEA2579998	SAMEA2579998	Backhed_2015_infants	human gut (infant)	infant;host-associated;animal host;digestive tract;intestine;mammalian host;human host
SAMEA2579999	SAMEA2579999	Backhed_2015_infants	human gut (infant)	infant;host-associated;animal host;digestive tract;intestine;mammalian host;human host
SAMEA2580000	SAMEA2580000	Backhed_2015_infants	human gut (adult, healthy)	adult;host-associated;animal host;digestive tract;intestine;mammalian host;human host
SAMEA2580001	SAMEA2580001	Backhed_2015_infants	human gut (infant)	infant;host-associated;animal host;digestive tract;intestine;mammalian host;human host
SAMEA2580002	SAMEA2580002	Backhed_2015_infants	human gut (infant)	infant;host-associated;animal host;digestive tract;intestine;mammalian host;human host
SAMEA2580003	SAMEA2580003	Backhed_2015_infants	human gut (infant)	infant;host-associated;animal host;digestive tract;intestine;mammalian host;human host
SAMEA2580004	SAMEA2580004	Backhed_2015_infants	human gut (adult, healthy)	adult;host-associated;animal host;digestive tract;intestine;mammalian host;human host
SAMEA2580005	SAMEA2580005	Backhed_2015_infants	human gut (infant)	infant;host-associated;animal host;digestive tract;intestine;mammalian host;human host
SAMEA2580006	SAMEA2580006	Backhed_2015_infants	human gut (infant)	infant;host-associated;animal host;digestive tract;intestine;mammalian host;human host
SAMEA2580007	SAMEA2580007	Backhed_2015_infants	human gut (infant)	infant;host-associated;animal host;digestive tract;intestine;mammalian host;human host
SAMEA2580008	SAMEA2580008	Backhed_2015_infants	human gut (adult, healthy)	adult;host-associated;animal host;digestive tract;intestine;mammalian host;human host
SAMEA2580009	SAMEA2580009	Backhed_2015_infants	human gut (infant)	child;infant;host-associated;animal host;digestive tract;intestine;mammalian host;human host
SAMEA2580010	SAMEA2580010	Backhed_2015_infants	human gut (infant)	infant;host-associated;animal host;digestive tract;intestine;mammalian host;human host
SAMEA2580011	SAMEA2580011	Backhed_2015_infants	human gut (infant)	infant;host-associated;animal host;digestive tract;intestine;mammalian host;human host
SAMEA2580012	SAMEA2580012	Backhed_2015_infants	human gut (adult, healthy)	adult;host-associated;animal host;digestive tract;intestine;mammalian host;human host
SAMEA2580013	SAMEA2580013	Backhed_2015_infants	human gut (infant)	infant;host-associated;animal host;digestive tract;intestine;mammalian host;human host
SAMEA2580014	SAMEA2580014	Backhed_2015_infants	human gut (infant)	infant;host-associated;animal host;digestive tract;intestine;mammalian host;human host
SAMEA2580015	SAMEA2580015	Backhed_2015_infants	human gut (infant)	infant;host-associated;animal host;digestive tract;intestine;mammalian host;human host
SAMEA2580016	SAMEA2580016	Backhed_2015_infants	human gut (adult, healthy)	adult;host-associated;animal host;digestive tract;intestine;mammalian host;human host
SAMEA2580017	SAMEA2580017	Backhed_2015_infants	human gut (infant)	child;infant;host-associated;animal host;digestive tract;intestine;mammalian host;human host
SAMEA2580018	SAMEA2580018	Backhed_2015_infants	human gut (infant)	child;infant;host-associated;animal host;digestive tract;intestine;mammalian host;human host
SAMEA2580019	SAMEA2580019	Backhed_2015_infants	human gut (infant)	infant;host-associated;animal host;digestive tract;intestine;mammalian host;human host
SAMEA2580020	SAMEA2580020	Backhed_2015_infants	human gut (infant)	infant;host-associated;animal host;digestive tract;intestine;mammalian host;human host
SAMEA2580021	SAMEA2580021	Backhed_2015_infants	human gut (adult, healthy)	adult;host-associated;animal host;digestive tract;intestine;mammalian host;human host
SAMEA2580022	SAMEA2580022	Backhed_2015_infants	human gut (infant)	infant;host-associated;animal host;digestive tract;intestine;mammalian host;human host
SAMEA2580023	SAMEA2580023	Backhed_2015_infants	human gut (infant)	child;infant;host-associated;animal host;digestive tract;intestine;mammalian host;human host
SAMEA2580024	SAMEA2580024	Backhed_2015_infants	human gut (infant)	infant;host-associated;animal host;digestive tract;intestine;mammalian host;human host
SAMEA2580025	SAMEA2580025	Backhed_2015_infants	human gut (infant)	infant;host-associated;animal host;digestive tract;intestine;mammalian host;human host
SAMEA2580026	SAMEA2580026	Backhed_2015_infants	human gut (adult, healthy)	adult;host-associated;animal host;digestive tract;intestine;mammalian host;human host
SAMEA2580027	SAMEA2580027	Backhed_2015_infants	human gut (infant)	child;infant;host-associated;animal host;digestive tract;intestine;mammalian host;human host
SAMEA2580028	SAMEA2580028	Backhed_2015_infants	human gut (infant)	infant;host-associated;animal host;digestive tract;intestine;mammalian host;human host
SAMEA2580029	SAMEA2580029	Backhed_2015_infants	human gut (infant)	infant;host-associated;animal host;digestive tract;intestine;mammalian host;human host
SAMEA2580030	SAMEA2580030	Backhed_2015_infants	human gut (adult, healthy)	adult;host-associated;animal host;digestive tract;intestine;mammalian host;human host
SAMEA2580031	SAMEA2580031	Backhed_2015_infants	human gut (infant)	infant;host-associated;animal host;digestive tract;intestine;mammalian host;human host
SAMEA2580032	SAMEA2580032	Backhed_2015_infants	human gut (adult, healthy)	adult;host-associated;animal host;digestive tract;intestine;mammalian host;human host
SAMEA2580033	SAMEA2580033	Backhed_2015_infants	human gut (infant)	child;infant;host-associated;animal host;digestive tract;intestine;mammalian host;human host
SAMEA2580034	SAMEA2580034	Backhed_2015_infants	human gut (infant)	infant;host-associated;animal host;digestive tract;intestine;mammalian host;human host
SAMEA2580035	SAMEA2580035	Backhed_2015_infants	human gut (infant)	infant;host-associated;animal host;digestive tract;intestine;mammalian host;human host
SAMEA2580036	SAMEA2580036	Backhed_2015_infants	human gut (adult, healthy)	adult;host-associated;animal host;digestive tract;intestine;mammalian host;human host
SAMEA2580037	SAMEA2580037	Backhed_2015_infants	human gut (infant)	child;infant;host-associated;animal host;digestive tract;intestine;mammalian host;human host
SAMEA2580038	SAMEA2580038	Backhed_2015_infants	human gut (infant)	infant;host-associated;animal host;digestive tract;intestine;mammalian host;human host
SAMEA2580039	SAMEA2580039	Backhed_2015_infants	human gut (infant)	infant;host-associated;animal host;digestive tract;intestine;mammalian host;human host
SAMEA2580040	SAMEA2580040	Backhed_2015_infants	human gut (adult, healthy)	adult;host-associated;animal host;digestive tract;intestine;mammalian host;human host
SAMEA2580041	SAMEA2580041	Backhed_2015_infants	human gut (infant)	child;infant;host-associated;animal host;digestive tract;intestine;mammalian host;human host
SAMEA2580042	SAMEA2580042	Backhed_2015_infants	human gut (infant)	infant;host-associated;animal host;digestive tract;intestine;mammalian host;human host
SAMEA2580043	SAMEA2580043	Backhed_2015_infants	human gut (infant)	infant;host-associated;animal host;digestive tract;intestine;mammalian host;human host
SAMEA2580044	SAMEA2580044	Backhed_2015_infants	human gut (adult, healthy)	adult;host-associated;animal host;digestive tract;intestine;mammalian host;human host
SAMEA2580045	SAMEA2580045	Backhed_2015_infants	human gut (infant)	child;infant;host-associated;animal host;digestive tract;intestine;mammalian host;human host
SAMEA2580046	SAMEA2580046	Backhed_2015_infants	human gut (infant)	infant;host-associated;animal host;digestive tract;intestine;mammalian host;human host
SAMEA2580047	SAMEA2580047	Backhed_2015_infants	human gut (infant)	infant;host-associated;animal host;digestive tract;intestine;mammalian host;human host
SAMEA2580048	SAMEA2580048	Backhed_2015_infants	human gut (adult, healthy)	adult;host-associated;animal host;digestive tract;intestine;mammalian host;human host
SAMEA2580049	SAMEA2580049	Backhed_2015_infants	human gut (infant)	child;infant;host-associated;animal host;digestive tract;intestine;mammalian host;human host
SAMEA2580050	SAMEA2580050	Backhed_2015_infants	human gut (infant)	infant;host-associated;animal host;digestive tract;intestine;mammalian host;human host
SAMEA2580051	SAMEA2580051	Backhed_2015_infants	human gut (infant)	infant;host-associated;animal host;digestive tract;intestine;mammalian host;human host
SAMEA2580052	SAMEA2580052	Backhed_2015_infants	human gut (adult, healthy)	adult;host-associated;animal host;digestive tract;intestine;mammalian host;human host
SAMEA2580053	SAMEA2580053	Backhed_2015_infants	human gut (infant)	infant;host-associated;animal host;digestive tract;intestine;mammalian host;human host
SAMEA2580054	SAMEA2580054	Backhed_2015_infants	human gut (infant)	infant;host-associated;animal host;digestive tract;intestine;mammalian host;human host
SAMEA2580055	SAMEA2580055	Backhed_2015_infants	human gut (infant)	infant;host-associated;animal host;digestive tract;intestine;mammalian host;human host
SAMEA2580056	SAMEA2580056	Backhed_2015_infants	human gut (adult, healthy)	adult;host-associated;animal host;digestive tract;intestine;mammalian host;human host
SAMEA2580057	SAMEA2580057	Backhed_2015_infants	human gut (adult, healthy)	adult;infant;host-associated;animal host;digestive tract;intestine;mammalian host;human host
SAMEA2580058	SAMEA2580058	Backhed_2015_infants	human gut (adult, healthy)	adult;infant;host-associated;animal host;digestive tract;intestine;mammalian host;human host
SAMEA2580059	SAMEA2580059	Backhed_2015_infants	human gut (adult, healthy)	adult;infant;host-associated;animal host;digestive tract;intestine;mammalian host;human host
SAMEA2580060	SAMEA2580060	Backhed_2015_infants	human gut (adult, healthy)	adult;host-associated;animal host;digestive tract;intestine;mammalian host;human host
SAMEA2580061	SAMEA2580061	Backhed_2015_infants	human gut (infant)	child;infant;host-associated;animal host;digestive tract;intestine;mammalian host;human host
SAMEA2580062	SAMEA2580062	Backhed_2015_infants	human gut (infant)	infant;host-associated;animal host;digestive tract;intestine;mammalian host;human host
SAMEA2580063	SAMEA2580063	Backhed_2015_infants	human gut (infant)	infant;host-associated;animal host;digestive tract;intestine;mammalian host;human host
SAMEA2580064	SAMEA2580064	Backhed_2015_infants	human gut (adult, healthy)	adult;host-associated;animal host;digestive tract;intestine;mammalian host;human host
SAMEA2580065	SAMEA2580065	Backhed_2015_infants	human gut (infant)	child;infant;host-associated;animal host;digestive tract;intestine;mammalian host;human host
SAMEA2580066	SAMEA2580066	Backhed_2015_infants	human gut (infant)	infant;host-associated;animal host;digestive tract;intestine;mammalian host;human host
SAMEA2580067	SAMEA2580067	Backhed_2015_infants	human gut (infant)	infant;host-associated;animal host;digestive tract;intestine;mammalian host;human host
SAMEA2580068	SAMEA2580068	Backhed_2015_infants	human gut (adult, healthy)	adult;host-associated;animal host;digestive tract;intestine;mammalian host;human host
SAMEA2580069	SAMEA2580069	Backhed_2015_infants	human gut (infant)	infant;host-associated;animal host;digestive tract;intestine;mammalian host;human host
SAMEA2580070	SAMEA2580070	Backhed_2015_infants	human gut (infant)	infant;host-associated;animal host;digestive tract;intestine;mammalian host;human host
SAMEA2580071	SAMEA2580071	Backhed_2015_infants	human gut (infant)	infant;host-associated;animal host;digestive tract;intestine;mammalian host;human host
SAMEA2580072	SAMEA2580072	Backhed_2015_infants	human gut (adult, healthy)	adult;host-associated;animal host;digestive tract;intestine;mammalian host;human host
SAMEA2580073	SAMEA2580073	Backhed_2015_infants	human gut (infant)	infant;host-associated;animal host;digestive tract;intestine;mammalian host;human host
SAMEA2580074	SAMEA2580074	Backhed_2015_infants	human gut (infant)	infant;host-associated;animal host;digestive tract;intestine;mammalian host;human host
SAMEA2580075	SAMEA2580075	Backhed_2015_infants	human gut (infant)	infant;host-associated;animal host;digestive tract;intestine;mammalian host;human host
SAMEA2580076	SAMEA2580076	Backhed_2015_infants	human gut (adult, healthy)	adult;host-associated;animal host;digestive tract;intestine;mammalian host;human host
SAMEA2580077	SAMEA2580077	Backhed_2015_infants	human gut (infant)	infant;host-associated;animal host;digestive tract;intestine;mammalian host;human host
SAMEA2580078	SAMEA2580078	Backhed_2015_infants	human gut (infant)	infant;host-associated;animal host;digestive tract;intestine;mammalian host;human host
SAMEA2580079	SAMEA2580079	Backhed_2015_infants	human gut (infant)	infant;host-associated;animal host;digestive tract;intestine;mammalian host;human host
SAMEA2580080	SAMEA2580080	Backhed_2015_infants	human gut (adult, healthy)	adult;host-associated;animal host;digestive tract;intestine;mammalian host;human host
SAMEA2580081	SAMEA2580081	Backhed_2015_infants	human gut (infant)	infant;host-associated;animal host;digestive tract;intestine;mammalian host;human host
SAMEA2580082	SAMEA2580082	Backhed_2015_infants	human gut (infant)	infant;host-associated;animal host;digestive tract;intestine;mammalian host;human host
SAMEA2580083	SAMEA2580083	Backhed_2015_infants	human gut (infant)	infant;host-associated;animal host;digestive tract;intestine;mammalian host;human host
SAMEA2580084	SAMEA2580084	Backhed_2015_infants	human gut (adult, healthy)	adult;host-associated;animal host;digestive tract;intestine;mammalian host;human host
SAMEA2580085	SAMEA2580085	Backhed_2015_infants	human gut (infant)	child;infant;host-associated;animal host;digestive tract;intestine;mammalian host;human host
SAMEA2580086	SAMEA2580086	Backhed_2015_infants	human gut (infant)	infant;host-associated;animal host;digestive tract;intestine;mammalian host;human host
SAMEA2580087	SAMEA2580087	Backhed_2015_infants	human gut (infant)	infant;host-associated;animal host;digestive tract;intestine;mammalian host;human host
SAMEA2580088	SAMEA2580088	Backhed_2015_infants	human gut (adult, healthy)	adult;host-associated;animal host;digestive tract;intestine;mammalian host;human host
SAMEA2580089	SAMEA2580089	Backhed_2015_infants	human gut (infant)	child;infant;host-associated;animal host;digestive tract;intestine;mammalian host;human host
SAMEA2580090	SAMEA2580090	Backhed_2015_infants	human gut (infant)	infant;host-associated;animal host;digestive tract;intestine;mammalian host;human host
SAMEA2580091	SAMEA2580091	Backhed_2015_infants	human gut (infant)	infant;host-associated;animal host;digestive tract;intestine;mammalian host;human host
SAMEA2580092	SAMEA2580092	Backhed_2015_infants	human gut (adult, healthy)	adult;host-associated;animal host;digestive tract;intestine;mammalian host;human host
SAMEA2580093	SAMEA2580093	Backhed_2015_infants	human gut (infant)	child;infant;host-associated;animal host;digestive tract;intestine;mammalian host;human host
SAMEA2580094	SAMEA2580094	Backhed_2015_infants	human gut (infant)	infant;host-associated;animal host;digestive tract;intestine;mammalian host;human host
SAMEA2580095	SAMEA2580095	Backhed_2015_infants	human gut (infant)	infant;host-associated;animal host;digestive tract;intestine;mammalian host;human host
SAMEA2580096	SAMEA2580096	Backhed_2015_infants	human gut (adult, healthy)	adult;host-associated;animal host;digestive tract;intestine;mammalian host;human host
SAMEA2580097	SAMEA2580097	Backhed_2015_infants	human gut (infant)	child;infant;host-associated;animal host;digestive tract;intestine;mammalian host;human host
SAMEA2580098	SAMEA2580098	Backhed_2015_infants	human gut (infant)	child;infant;host-associated;animal host;digestive tract;intestine;mammalian host;human host
SAMEA2580099	SAMEA2580099	Backhed_2015_infants	human gut (infant)	infant;host-associated;animal host;digestive tract;intestine;mammalian host;human host
SAMEA2580100	SAMEA2580100	Backhed_2015_infants	human gut (infant)	infant;host-associated;animal host;digestive tract;intestine;mammalian host;human host
SAMEA2580101	SAMEA2580101	Backhed_2015_infants	human gut (adult, healthy)	adult;host-associated;animal host;digestive tract;intestine;mammalian host;human host
SAMEA2580102	SAMEA2580102	Backhed_2015_infants	human gut (infant)	infant;host-associated;animal host;digestive tract;intestine;mammalian host;human host
SAMEA2580103	SAMEA2580103	Backhed_2015_infants	human gut (infant)	child;infant;host-associated;animal host;digestive tract;intestine;mammalian host;human host
SAMEA2580104	SAMEA2580104	Backhed_2015_infants	human gut (infant)	infant;host-associated;animal host;digestive tract;intestine;mammalian host;human host
SAMEA2580105	SAMEA2580105	Backhed_2015_infants	human gut (infant)	infant;host-associated;animal host;digestive tract;intestine;mammalian host;human host
SAMEA2580106	SAMEA2580106	Backhed_2015_infants	human gut (adult, healthy)	adult;host-associated;animal host;digestive tract;intestine;mammalian host;human host
SAMEA2580107	SAMEA2580107	Backhed_2015_infants	human gut (infant)	infant;host-associated;animal host;digestive tract;intestine;mammalian host;human host
SAMEA2580108	SAMEA2580108	Backhed_2015_infants	human gut (infant)	infant;host-associated;animal host;digestive tract;intestine;mammalian host;human host
SAMEA2580109	SAMEA2580109	Backhed_2015_infants	human gut (infant)	infant;host-associated;animal host;digestive tract;intestine;mammalian host;human host
SAMEA2580110	SAMEA2580110	Backhed_2015_infants	human gut (adult, healthy)	adult;host-associated;animal host;digestive tract;intestine;mammalian host;human host
SAMEA2580111	SAMEA2580111	Backhed_2015_infants	human gut (infant)	infant;host-associated;animal host;digestive tract;intestine;mammalian host;human host
SAMEA2580112	SAMEA2580112	Backhed_2015_infants	human gut (adult, healthy)	adult;host-associated;animal host;digestive tract;intestine;mammalian host;human host
SAMEA2580113	SAMEA2580113	Backhed_2015_infants	human gut (infant)	child;infant;host-associated;animal host;digestive tract;intestine;mammalian host;human host
SAMEA2580114	SAMEA2580114	Backhed_2015_infants	human gut (infant)	infant;host-associated;animal host;digestive tract;intestine;mammalian host;human host
SAMEA2580115	SAMEA2580115	Backhed_2015_infants	human gut (infant)	child;infant;host-associated;animal host;digestive tract;intestine;mammalian host;human host
SAMEA2580116	SAMEA2580116	Backhed_2015_infants	human gut (infant)	infant;host-associated;animal host;digestive tract;intestine;mammalian host;human host
SAMEA2580117	SAMEA2580117	Backhed_2015_infants	human gut (infant)	infant;host-associated;animal host;digestive tract;intestine;mammalian host;human host
SAMEA2580118	SAMEA2580118	Backhed_2015_infants	human gut (adult, healthy)	adult;host-associated;animal host;digestive tract;intestine;mammalian host;human host
SAMEA2580119	SAMEA2580119	Backhed_2015_infants	human gut (infant)	infant;host-associated;animal host;digestive tract;intestine;mammalian host;human host
SAMEA2580120	SAMEA2580120	Backhed_2015_infants	human gut (adult, healthy)	adult;host-associated;animal host;digestive tract;intestine;mammalian host;human host
SAMEA2580121	SAMEA2580121	Backhed_2015_infants	human gut (infant)	child;infant;host-associated;animal host;digestive tract;intestine;mammalian host;human host
SAMEA2580122	SAMEA2580122	Backhed_2015_infants	human gut (infant)	infant;host-associated;animal host;digestive tract;intestine;mammalian host;human host
SAMEA2580123	SAMEA2580123	Backhed_2015_infants	human gut (infant)	infant;host-associated;animal host;digestive tract;intestine;mammalian host;human host
SAMEA2580124	SAMEA2580124	Backhed_2015_infants	human gut (adult, healthy)	adult;host-associated;animal host;digestive tract;intestine;mammalian host;human host
SAMEA2580125	SAMEA2580125	Backhed_2015_infants	human gut (infant)	infant;host-associated;animal host;digestive tract;intestine;mammalian host;human host
SAMEA2580126	SAMEA2580126	Backhed_2015_infants	human gut (infant)	infant;host-associated;animal host;digestive tract;intestine;mammalian host;human host
SAMEA2580127	SAMEA2580127	Backhed_2015_infants	human gut (infant)	infant;host-associated;animal host;digestive tract;intestine;mammalian host;human host
SAMEA2580128	SAMEA2580128	Backhed_2015_infants	human gut (adult, healthy)	adult;host-associated;animal host;digestive tract;intestine;mammalian host;human host
SAMEA2580129	SAMEA2580129	Backhed_2015_infants	human gut (infant)	child;infant;host-associated;animal host;digestive tract;intestine;mammalian host;human host
SAMEA2580130	SAMEA2580130	Backhed_2015_infants	human gut (infant)	infant;host-associated;animal host;digestive tract;intestine;mammalian host;human host
SAMEA2580131	SAMEA2580131	Backhed_2015_infants	human gut (infant)	infant;host-associated;animal host;digestive tract;intestine;mammalian host;human host
SAMEA2580132	SAMEA2580132	Backhed_2015_infants	human gut (adult, healthy)	adult;host-associated;animal host;digestive tract;intestine;mammalian host;human host
SAMEA2580133	SAMEA2580133	Backhed_2015_infants	human gut (infant)	infant;host-associated;animal host;digestive tract;intestine;mammalian host;human host
SAMEA2580134	SAMEA2580134	Backhed_2015_infants	human gut (infant)	infant;host-associated;animal host;digestive tract;intestine;mammalian host;human host
SAMEA2580135	SAMEA2580135	Backhed_2015_infants	human gut (infant)	infant;host-associated;animal host;digestive tract;intestine;mammalian host;human host
SAMEA2580136	SAMEA2580136	Backhed_2015_infants	human gut (adult, healthy)	adult;host-associated;animal host;digestive tract;intestine;mammalian host;human host
SAMEA2580137	SAMEA2580137	Backhed_2015_infants	human gut (infant)	child;infant;host-associated;animal host;digestive tract;intestine;mammalian host;human host
SAMEA2580138	SAMEA2580138	Backhed_2015_infants	human gut (infant)	infant;host-associated;animal host;digestive tract;intestine;mammalian host;human host
SAMEA2580139	SAMEA2580139	Backhed_2015_infants	human gut (infant)	infant;host-associated;animal host;digestive tract;intestine;mammalian host;human host
SAMEA2580140	SAMEA2580140	Backhed_2015_infants	human gut (adult, healthy)	adult;host-associated;animal host;digestive tract;intestine;mammalian host;human host
SAMEA2580141	SAMEA2580141	Backhed_2015_infants	human gut (infant)	infant;host-associated;animal host;digestive tract;intestine;mammalian host;human host
SAMEA2580142	SAMEA2580142	Backhed_2015_infants	human gut (infant)	child;infant;host-associated;animal host;digestive tract;intestine;mammalian host;human host
SAMEA2580143	SAMEA2580143	Backhed_2015_infants	human gut (infant)	infant;host-associated;animal host;digestive tract;intestine;mammalian host;human host
SAMEA2580144	SAMEA2580144	Backhed_2015_infants	human gut (infant)	infant;host-associated;animal host;digestive tract;intestine;mammalian host;human host
SAMEA2580145	SAMEA2580145	Backhed_2015_infants	human gut (adult, healthy)	adult;host-associated;animal host;digestive tract;intestine;mammalian host;human host
SAMEA2580146	SAMEA2580146	Backhed_2015_infants	human gut (infant)	infant;host-associated;animal host;digestive tract;intestine;mammalian host;human host
SAMEA2580147	SAMEA2580147	Backhed_2015_infants	human gut (infant)	infant;host-associated;animal host;digestive tract;intestine;mammalian host;human host
SAMEA2580148	SAMEA2580148	Backhed_2015_infants	human gut (adult, healthy)	adult;host-associated;animal host;digestive tract;intestine;mammalian host;human host
SAMEA2580149	SAMEA2580149	Backhed_2015_infants	human gut (infant)	infant;host-associated;animal host;digestive tract;intestine;mammalian host;human host
SAMEA2580150	SAMEA2580150	Backhed_2015_infants	human gut (infant)	infant;host-associated;animal host;digestive tract;intestine;mammalian host;human host
SAMEA2580151	SAMEA2580151	Backhed_2015_infants	human gut (infant)	infant;host-associated;animal host;digestive tract;intestine;mammalian host;human host
SAMEA2580152	SAMEA2580152	Backhed_2015_infants	human gut (adult, healthy)	adult;host-associated;animal host;digestive tract;intestine;mammalian host;human host
SAMEA2580153	SAMEA2580153	Backhed_2015_infants	human gut (infant)	infant;host-associated;animal host;digestive tract;intestine;mammalian host;human host
SAMEA2580154	SAMEA2580154	Backhed_2015_infants	human gut (infant)	infant;host-associated;animal host;digestive tract;intestine;mammalian host;human host
SAMEA2580155	SAMEA2580155	Backhed_2015_infants	human gut (infant)	infant;host-associated;animal host;digestive tract;intestine;mammalian host;human host
SAMEA2580156	SAMEA2580156	Backhed_2015_infants	human gut (adult, healthy)	adult;host-associated;animal host;digestive tract;intestine;mammalian host;human host
SAMEA2580157	SAMEA2580157	Backhed_2015_infants	human gut (infant)	infant;host-associated;animal host;digestive tract;intestine;mammalian host;human host
SAMEA2580158	SAMEA2580158	Backhed_2015_infants	human gut (infant)	infant;host-associated;animal host;digestive tract;intestine;mammalian host;human host
SAMEA2580159	SAMEA2580159	Backhed_2015_infants	human gut (infant)	infant;host-associated;animal host;digestive tract;intestine;mammalian host;human host
SAMEA2580160	SAMEA2580160	Backhed_2015_infants	human gut (adult, healthy)	adult;host-associated;animal host;digestive tract;intestine;mammalian host;human host
SAMEA2580161	SAMEA2580161	Backhed_2015_infants	human gut (infant)	infant;host-associated;animal host;digestive tract;intestine;mammalian host;human host
SAMEA2580162	SAMEA2580162	Backhed_2015_infants	human gut (infant)	infant;host-associated;animal host;digestive tract;intestine;mammalian host;human host
SAMEA2580163	SAMEA2580163	Backhed_2015_infants	human gut (infant)	infant;host-associated;animal host;digestive tract;intestine;mammalian host;human host
SAMEA2580164	SAMEA2580164	Backhed_2015_infants	human gut (infant)	infant;host-associated;animal host;digestive tract;intestine;mammalian host;human host
SAMEA2580165	SAMEA2580165	Backhed_2015_infants	human gut (adult, healthy)	adult;host-associated;animal host;digestive tract;intestine;mammalian host;human host
SAMEA2580166	SAMEA2580166	Backhed_2015_infants	human gut (infant)	infant;host-associated;animal host;digestive tract;intestine;mammalian host;human host
SAMEA2580167	SAMEA2580167	Backhed_2015_infants	human gut (infant)	child;infant;host-associated;animal host;digestive tract;intestine;mammalian host;human host
SAMEA2580168	SAMEA2580168	Backhed_2015_infants	human gut (infant)	infant;host-associated;animal host;digestive tract;intestine;mammalian host;human host
SAMEA2580169	SAMEA2580169	Backhed_2015_infants	human gut (infant)	infant;host-associated;animal host;digestive tract;intestine;mammalian host;human host
SAMEA2580170	SAMEA2580170	Backhed_2015_infants	human gut (adult, healthy)	adult;host-associated;animal host;digestive tract;intestine;mammalian host;human host
SAMEA2580171	SAMEA2580171	Backhed_2015_infants	human gut (infant)	infant;host-associated;animal host;digestive tract;intestine;mammalian host;human host
SAMEA2580172	SAMEA2580172	Backhed_2015_infants	human gut (adult, healthy)	adult;host-associated;animal host;digestive tract;intestine;mammalian host;human host
SAMEA2580173	SAMEA2580173	Backhed_2015_infants	human gut (infant)	infant;host-associated;animal host;digestive tract;intestine;mammalian host;human host
SAMEA2580174	SAMEA2580174	Backhed_2015_infants	human gut (infant)	infant;host-associated;animal host;digestive tract;intestine;mammalian host;human host
SAMEA2580175	SAMEA2580175	Backhed_2015_infants	human gut (infant)	infant;host-associated;animal host;digestive tract;intestine;mammalian host;human host
SAMEA2580176	SAMEA2580176	Backhed_2015_infants	human gut (adult, healthy)	adult;host-associated;animal host;digestive tract;intestine;mammalian host;human host
SAMEA2580177	SAMEA2580177	Backhed_2015_infants	human gut (infant)	infant;host-associated;animal host;digestive tract;intestine;mammalian host;human host
SAMEA2580178	SAMEA2580178	Backhed_2015_infants	human gut (infant)	infant;host-associated;animal host;digestive tract;intestine;mammalian host;human host
SAMEA2580179	SAMEA2580179	Backhed_2015_infants	human gut (infant)	infant;host-associated;animal host;digestive tract;intestine;mammalian host;human host
SAMEA2580180	SAMEA2580180	Backhed_2015_infants	human gut (adult, healthy)	adult;host-associated;animal host;digestive tract;intestine;mammalian host;human host
SAMEA2580181	SAMEA2580181	Backhed_2015_infants	human gut (infant)	infant;host-associated;animal host;digestive tract;intestine;mammalian host;human host
SAMEA2580182	SAMEA2580182	Backhed_2015_infants	human gut (infant)	infant;host-associated;animal host;digestive tract;intestine;mammalian host;human host
SAMEA2580183	SAMEA2580183	Backhed_2015_infants	human gut (infant)	infant;host-associated;animal host;digestive tract;intestine;mammalian host;human host
SAMEA2580184	SAMEA2580184	Backhed_2015_infants	human gut (adult, healthy)	adult;host-associated;animal host;digestive tract;intestine;mammalian host;human host
SAMEA2580185	SAMEA2580185	Backhed_2015_infants	human gut (infant)	infant;host-associated;animal host;digestive tract;intestine;mammalian host;human host
SAMEA2580186	SAMEA2580186	Backhed_2015_infants	human gut (infant)	infant;host-associated;animal host;digestive tract;intestine;mammalian host;human host
SAMEA2580187	SAMEA2580187	Backhed_2015_infants	human gut (infant)	infant;host-associated;animal host;digestive tract;intestine;mammalian host;human host
SAMEA2580188	SAMEA2580188	Backhed_2015_infants	human gut (adult, healthy)	adult;host-associated;animal host;digestive tract;intestine;mammalian host;human host
SAMEA2580189	SAMEA2580189	Backhed_2015_infants	human gut (infant)	child;infant;host-associated;animal host;digestive tract;intestine;mammalian host;human host
SAMEA2580190	SAMEA2580190	Backhed_2015_infants	human gut (infant)	infant;host-associated;animal host;digestive tract;intestine;mammalian host;human host
SAMEA2580191	SAMEA2580191	Backhed_2015_infants	human gut (infant)	infant;host-associated;animal host;digestive tract;intestine;mammalian host;human host
SAMEA2580192	SAMEA2580192	Backhed_2015_infants	human gut (adult, healthy)	adult;host-associated;animal host;digestive tract;intestine;mammalian host;human host
SAMEA2580193	SAMEA2580193	Backhed_2015_infants	human gut (adult, healthy)	adult;infant;host-associated;animal host;digestive tract;intestine;mammalian host;human host
SAMEA2580194	SAMEA2580194	Backhed_2015_infants	human gut (adult, healthy)	adult;infant;host-associated;animal host;digestive tract;intestine;mammalian host;human host
SAMEA2580195	SAMEA2580195	Backhed_2015_infants	human gut (adult, healthy)	adult;infant;host-associated;animal host;digestive tract;intestine;mammalian host;human host
SAMEA2580196	SAMEA2580196	Backhed_2015_infants	human gut (adult, healthy)	adult;host-associated;animal host;digestive tract;intestine;mammalian host;human host
SAMEA2580197	SAMEA2580197	Backhed_2015_infants	human gut (infant)	child;infant;host-associated;animal host;digestive tract;intestine;mammalian host;human host
SAMEA2580198	SAMEA2580198	Backhed_2015_infants	human gut (infant)	infant;host-associated;animal host;digestive tract;intestine;mammalian host;human host
SAMEA2580199	SAMEA2580199	Backhed_2015_infants	human gut (infant)	infant;host-associated;animal host;digestive tract;intestine;mammalian host;human host
SAMEA2580200	SAMEA2580200	Backhed_2015_infants	human gut (adult, healthy)	adult;host-associated;animal host;digestive tract;intestine;mammalian host;human host
SAMEA2580201	SAMEA2580201	Backhed_2015_infants	human gut (infant)	child;infant;host-associated;animal host;digestive tract;intestine;mammalian host;human host
SAMEA2580202	SAMEA2580202	Backhed_2015_infants	human gut (infant)	infant;host-associated;animal host;digestive tract;intestine;mammalian host;human host
SAMEA2580203	SAMEA2580203	Backhed_2015_infants	human gut (infant)	infant;host-associated;animal host;digestive tract;intestine;mammalian host;human host
SAMEA2580204	SAMEA2580204	Backhed_2015_infants	human gut (adult, healthy)	adult;host-associated;animal host;digestive tract;intestine;mammalian host;human host
SAMEA2580205	SAMEA2580205	Backhed_2015_infants	human gut (infant)	infant;host-associated;animal host;digestive tract;intestine;mammalian host;human host
SAMEA2580206	SAMEA2580206	Backhed_2015_infants	human gut (infant)	infant;host-associated;animal host;digestive tract;intestine;mammalian host;human host
SAMEA2580207	SAMEA2580207	Backhed_2015_infants	human gut (infant)	infant;host-associated;animal host;digestive tract;intestine;mammalian host;human host
SAMEA2580208	SAMEA2580208	Backhed_2015_infants	human gut (adult, healthy)	adult;host-associated;animal host;digestive tract;intestine;mammalian host;human host
SAMEA2580209	SAMEA2580209	Backhed_2015_infants	human gut (infant)	child;infant;host-associated;animal host;digestive tract;intestine;mammalian host;human host
SAMEA2580210	SAMEA2580210	Backhed_2015_infants	human gut (infant)	infant;host-associated;animal host;digestive tract;intestine;mammalian host;human host
SAMEA2580211	SAMEA2580211	Backhed_2015_infants	human gut (infant)	infant;host-associated;animal host;digestive tract;intestine;mammalian host;human host
SAMEA2580212	SAMEA2580212	Backhed_2015_infants	human gut (adult, healthy)	adult;host-associated;animal host;digestive tract;intestine;mammalian host;human host
SAMEA2580213	SAMEA2580213	Backhed_2015_infants	human gut (infant)	child;infant;host-associated;animal host;digestive tract;intestine;mammalian host;human host
SAMEA2580214	SAMEA2580214	Backhed_2015_infants	human gut (infant)	infant;host-associated;animal host;digestive tract;intestine;mammalian host;human host
SAMEA2580215	SAMEA2580215	Backhed_2015_infants	human gut (infant)	infant;host-associated;animal host;digestive tract;intestine;mammalian host;human host
SAMEA2580216	SAMEA2580216	Backhed_2015_infants	human gut (adult, healthy)	adult;host-associated;animal host;digestive tract;intestine;mammalian host;human host
SAMEA2580217	SAMEA2580217	Backhed_2015_infants	human gut (infant)	child;infant;host-associated;animal host;digestive tract;intestine;mammalian host;human host
SAMEA2580218	SAMEA2580218	Backhed_2015_infants	human gut (infant)	infant;host-associated;animal host;digestive tract;intestine;mammalian host;human host
SAMEA2580219	SAMEA2580219	Backhed_2015_infants	human gut (infant)	infant;host-associated;animal host;digestive tract;intestine;mammalian host;human host
SAMEA2580220	SAMEA2580220	Backhed_2015_infants	human gut (adult, healthy)	adult;host-associated;animal host;digestive tract;intestine;mammalian host;human host
SAMEA2580221	SAMEA2580221	Backhed_2015_infants	human gut (infant)	child;infant;host-associated;animal host;digestive tract;intestine;mammalian host;human host
SAMEA2580222	SAMEA2580222	Backhed_2015_infants	human gut (infant)	infant;host-associated;animal host;digestive tract;intestine;mammalian host;human host
SAMEA2580223	SAMEA2580223	Backhed_2015_infants	human gut (infant)	infant;host-associated;animal host;digestive tract;intestine;mammalian host;human host
SAMEA2580224	SAMEA2580224	Backhed_2015_infants	human gut (adult, healthy)	adult;host-associated;animal host;digestive tract;intestine;mammalian host;human host
SAMEA2580225	SAMEA2580225	Backhed_2015_infants	human gut (infant)	child;infant;host-associated;animal host;digestive tract;intestine;mammalian host;human host
SAMEA2580226	SAMEA2580226	Backhed_2015_infants	human gut (infant)	infant;host-associated;animal host;digestive tract;intestine;mammalian host;human host
SAMEA2580227	SAMEA2580227	Backhed_2015_infants	human gut (infant)	infant;host-associated;animal host;digestive tract;intestine;mammalian host;human host
SAMEA2580228	SAMEA2580228	Backhed_2015_infants	human gut (adult, healthy)	adult;host-associated;animal host;digestive tract;intestine;mammalian host;human host
SAMEA2580229	SAMEA2580229	Backhed_2015_infants	human gut (infant)	infant;host-associated;animal host;digestive tract;intestine;mammalian host;human host
SAMEA2580230	SAMEA2580230	Backhed_2015_infants	human gut (infant)	infant;host-associated;animal host;digestive tract;intestine;mammalian host;human host
SAMEA2580231	SAMEA2580231	Backhed_2015_infants	human gut (infant)	infant;host-associated;animal host;digestive tract;intestine;mammalian host;human host
SAMEA2580232	SAMEA2580232	Backhed_2015_infants	human gut (adult, healthy)	adult;host-associated;animal host;digestive tract;intestine;mammalian host;human host
SAMEA2580233	SAMEA2580233	Backhed_2015_infants	human gut (infant)	infant;host-associated;animal host;digestive tract;intestine;mammalian host;human host
SAMEA2580234	SAMEA2580234	Backhed_2015_infants	human gut (infant)	infant;host-associated;animal host;digestive tract;intestine;mammalian host;human host
SAMEA2580235	SAMEA2580235	Backhed_2015_infants	human gut (infant)	infant;host-associated;animal host;digestive tract;intestine;mammalian host;human host
SAMEA2580236	SAMEA2580236	Backhed_2015_infants	human gut (adult, healthy)	adult;host-associated;animal host;digestive tract;intestine;mammalian host;human host
SAMEA2580237	SAMEA2580237	Backhed_2015_infants	human gut (infant)	infant;host-associated;animal host;digestive tract;intestine;mammalian host;human host
SAMEA2580238	SAMEA2580238	Backhed_2015_infants	human gut (infant)	infant;host-associated;animal host;digestive tract;intestine;mammalian host;human host
SAMEA2580239	SAMEA2580239	Backhed_2015_infants	human gut (infant)	infant;host-associated;animal host;digestive tract;intestine;mammalian host;human host
SAMEA2580240	SAMEA2580240	Backhed_2015_infants	human gut (adult, healthy)	adult;host-associated;animal host;digestive tract;intestine;mammalian host;human host
SAMEA2580241	SAMEA2580241	Backhed_2015_infants	human gut (infant)	child;infant;host-associated;animal host;digestive tract;intestine;mammalian host;human host
SAMEA2580242	SAMEA2580242	Backhed_2015_infants	human gut (infant)	infant;host-associated;animal host;digestive tract;intestine;mammalian host;human host
SAMEA2580243	SAMEA2580243	Backhed_2015_infants	human gut (infant)	infant;host-associated;animal host;digestive tract;intestine;mammalian host;human host
SAMEA2580244	SAMEA2580244	Backhed_2015_infants	human gut (adult, healthy)	adult;host-associated;animal host;digestive tract;intestine;mammalian host;human host
SAMEA2580245	SAMEA2580245	Backhed_2015_infants	human gut (infant)	child;infant;host-associated;animal host;digestive tract;intestine;mammalian host;human host
SAMEA2580246	SAMEA2580246	Backhed_2015_infants	human gut (infant)	infant;host-associated;animal host;digestive tract;intestine;mammalian host;human host
SAMEA2580247	SAMEA2580247	Backhed_2015_infants	human gut (infant)	infant;host-associated;animal host;digestive tract;intestine;mammalian host;human host
SAMEA2580248	SAMEA2580248	Backhed_2015_infants	human gut (adult, healthy)	adult;host-associated;animal host;digestive tract;intestine;mammalian host;human host
SAMEA2580249	SAMEA2580249	Backhed_2015_infants	human gut (infant)	child;infant;host-associated;animal host;digestive tract;intestine;mammalian host;human host
SAMEA2580250	SAMEA2580250	Backhed_2015_infants	human gut (infant)	infant;host-associated;animal host;digestive tract;intestine;mammalian host;human host
SAMEA2580251	SAMEA2580251	Backhed_2015_infants	human gut (infant)	infant;host-associated;animal host;digestive tract;intestine;mammalian host;human host
SAMEA2580252	SAMEA2580252	Backhed_2015_infants	human gut (adult, healthy)	adult;host-associated;animal host;digestive tract;intestine;mammalian host;human host
SAMEA2580253	SAMEA2580253	Backhed_2015_infants	human gut (infant)	infant;host-associated;animal host;digestive tract;intestine;mammalian host;human host
SAMEA2580254	SAMEA2580254	Backhed_2015_infants	human gut (infant)	infant;host-associated;animal host;digestive tract;intestine;mammalian host;human host
SAMEA2580255	SAMEA2580255	Backhed_2015_infants	human gut (infant)	infant;host-associated;animal host;digestive tract;intestine;mammalian host;human host
SAMEA2580256	SAMEA2580256	Backhed_2015_infants	human gut (adult, healthy)	adult;host-associated;animal host;digestive tract;intestine;mammalian host;human host
SAMEA2580257	SAMEA2580257	Backhed_2015_infants	human gut (infant)	infant;host-associated;animal host;digestive tract;intestine;mammalian host;human host
SAMEA2580258	SAMEA2580258	Backhed_2015_infants	human gut (infant)	infant;host-associated;animal host;digestive tract;intestine;mammalian host;human host
SAMEA2580259	SAMEA2580259	Backhed_2015_infants	human gut (infant)	infant;host-associated;animal host;digestive tract;intestine;mammalian host;human host
SAMEA2580260	SAMEA2580260	Backhed_2015_infants	human gut (adult, healthy)	adult;host-associated;animal host;digestive tract;intestine;mammalian host;human host
SAMEA2580261	SAMEA2580261	Backhed_2015_infants	human gut (infant)	child;infant;host-associated;animal host;digestive tract;intestine;mammalian host;human host
SAMEA2580262	SAMEA2580262	Backhed_2015_infants	human gut (infant)	infant;host-associated;animal host;digestive tract;intestine;mammalian host;human host
SAMEA2580263	SAMEA2580263	Backhed_2015_infants	human gut (infant)	infant;host-associated;animal host;digestive tract;intestine;mammalian host;human host
SAMEA2580264	SAMEA2580264	Backhed_2015_infants	human gut (adult, healthy)	adult;host-associated;animal host;digestive tract;intestine;mammalian host;human host
SAMEA2580265	SAMEA2580265	Backhed_2015_infants	human gut (infant)	child;infant;host-associated;animal host;digestive tract;intestine;mammalian host;human host
SAMEA2580266	SAMEA2580266	Backhed_2015_infants	human gut (infant)	infant;host-associated;animal host;digestive tract;intestine;mammalian host;human host
SAMEA2580267	SAMEA2580267	Backhed_2015_infants	human gut (infant)	infant;host-associated;animal host;digestive tract;intestine;mammalian host;human host
SAMEA2580268	SAMEA2580268	Backhed_2015_infants	human gut (adult, healthy)	adult;host-associated;animal host;digestive tract;intestine;mammalian host;human host
SAMEA2580269	SAMEA2580269	Backhed_2015_infants	human gut (infant)	infant;host-associated;animal host;digestive tract;intestine;mammalian host;human host
SAMEA2580270	SAMEA2580270	Backhed_2015_infants	human gut (infant)	infant;host-associated;animal host;digestive tract;intestine;mammalian host;human host
SAMEA2580271	SAMEA2580271	Backhed_2015_infants	human gut (infant)	infant;host-associated;animal host;digestive tract;intestine;mammalian host;human host
SAMEA2580272	SAMEA2580272	Backhed_2015_infants	human gut (adult, healthy)	adult;host-associated;animal host;digestive tract;intestine;mammalian host;human host
SAMEA2580273	SAMEA2580273	Backhed_2015_infants	human gut (infant)	child;infant;host-associated;animal host;digestive tract;intestine;mammalian host;human host
SAMEA2580274	SAMEA2580274	Backhed_2015_infants	human gut (infant)	infant;host-associated;animal host;digestive tract;intestine;mammalian host;human host
SAMEA2580275	SAMEA2580275	Backhed_2015_infants	human gut (infant)	infant;host-associated;animal host;digestive tract;intestine;mammalian host;human host
SAMEA2580276	SAMEA2580276	Backhed_2015_infants	human gut (adult, healthy)	adult;host-associated;animal host;digestive tract;intestine;mammalian host;human host
SAMEA2580277	SAMEA2580277	Backhed_2015_infants	human gut (infant)	child;infant;host-associated;animal host;digestive tract;intestine;mammalian host;human host
SAMEA2580278	SAMEA2580278	Backhed_2015_infants	human gut (infant)	infant;host-associated;animal host;digestive tract;intestine;mammalian host;human host
SAMEA2580279	SAMEA2580279	Backhed_2015_infants	human gut (infant)	infant;host-associated;animal host;digestive tract;intestine;mammalian host;human host
SAMEA2580280	SAMEA2580280	Backhed_2015_infants	human gut (adult, healthy)	adult;host-associated;animal host;digestive tract;intestine;mammalian host;human host
SAMEA2580281	SAMEA2580281	Backhed_2015_infants	human gut (infant)	child;infant;host-associated;animal host;digestive tract;intestine;mammalian host;human host
SAMEA2580282	SAMEA2580282	Backhed_2015_infants	human gut (infant)	infant;host-associated;animal host;digestive tract;intestine;mammalian host;human host
SAMEA2580283	SAMEA2580283	Backhed_2015_infants	human gut (infant)	infant;host-associated;animal host;digestive tract;intestine;mammalian host;human host
SAMEA2580284	SAMEA2580284	Backhed_2015_infants	human gut (adult, healthy)	adult;host-associated;animal host;digestive tract;intestine;mammalian host;human host
SAMEA2580285	SAMEA2580285	Backhed_2015_infants	human gut (infant)	infant;host-associated;animal host;digestive tract;intestine;mammalian host;human host
SAMEA2580286	SAMEA2580286	Backhed_2015_infants	human gut (infant)	infant;host-associated;animal host;digestive tract;intestine;mammalian host;human host
SAMEA2580287	SAMEA2580287	Backhed_2015_infants	human gut (infant)	infant;host-associated;animal host;digestive tract;intestine;mammalian host;human host
SAMEA2580288	SAMEA2580288	Backhed_2015_infants	human gut (infant)	infant;host-associated;animal host;digestive tract;intestine;mammalian host;human host
SAMEA2580289	SAMEA2580289	Backhed_2015_infants	human gut (infant)	infant;host-associated;animal host;digestive tract;intestine;mammalian host;human host
SAMEA2580290	SAMEA2580290	Backhed_2015_infants	human gut (adult, healthy)	adult;host-associated;animal host;digestive tract;intestine;mammalian host;human host
SAMEA2580291	SAMEA2580291	Backhed_2015_infants	human gut (infant)	infant;host-associated;animal host;digestive tract;intestine;mammalian host;human host
SAMEA2580292	SAMEA2580292	Backhed_2015_infants	human gut (adult, healthy)	adult;host-associated;animal host;digestive tract;intestine;mammalian host;human host
SAMEA2580293	SAMEA2580293	Backhed_2015_infants	human gut (infant)	child;infant;host-associated;animal host;digestive tract;intestine;mammalian host;human host
SAMEA2580294	SAMEA2580294	Backhed_2015_infants	human gut (infant)	infant;host-associated;animal host;digestive tract;intestine;mammalian host;human host
SAMEA2580295	SAMEA2580295	Backhed_2015_infants	human gut (infant)	infant;host-associated;animal host;digestive tract;intestine;mammalian host;human host
SAMEA2580296	SAMEA2580296	Backhed_2015_infants	human gut (adult, healthy)	adult;host-associated;animal host;digestive tract;intestine;mammalian host;human host
SAMEA2580297	SAMEA2580297	Backhed_2015_infants	human gut (infant)	child;infant;host-associated;animal host;digestive tract;intestine;mammalian host;human host
SAMEA2580298	SAMEA2580298	Backhed_2015_infants	human gut (infant)	infant;host-associated;animal host;digestive tract;intestine;mammalian host;human host
SAMEA2580299	SAMEA2580299	Backhed_2015_infants	human gut (infant)	infant;host-associated;animal host;digestive tract;intestine;mammalian host;human host
SAMEA2580300	SAMEA2580300	Backhed_2015_infants	human gut (adult, healthy)	adult;host-associated;animal host;digestive tract;intestine;mammalian host;human host
SAMEA2580301	SAMEA2580301	Backhed_2015_infants	human gut (infant)	child;infant;host-associated;animal host;digestive tract;intestine;mammalian host;human host
SAMEA2580302	SAMEA2580302	Backhed_2015_infants	human gut (infant)	infant;host-associated;animal host;digestive tract;intestine;mammalian host;human host
SAMEA2580303	SAMEA2580303	Backhed_2015_infants	human gut (infant)	infant;host-associated;animal host;digestive tract;intestine;mammalian host;human host
SAMEA2580304	SAMEA2580304	Backhed_2015_infants	human gut (adult, healthy)	adult;host-associated;animal host;digestive tract;intestine;mammalian host;human host
SAMEA103892432	SAMEA103892432	Bahram_2018_soil	soil	terrestrial;forest;soil
SAMEA103892433	SAMEA103892433	Bahram_2018_soil	soil	terrestrial;forest;soil
SAMEA103892434	SAMEA103892434	Bahram_2018_soil	soil	terrestrial;forest;soil
SAMEA103892435	SAMEA103892435	Bahram_2018_soil	soil	terrestrial;forest;soil
SAMEA103892436	SAMEA103892436	Bahram_2018_soil	soil	terrestrial;forest;soil
SAMEA103892437	SAMEA103892437	Bahram_2018_soil	soil	terrestrial;forest;soil
SAMEA103892438	SAMEA103892438	Bahram_2018_soil	soil	terrestrial;forest;soil
SAMEA103892439	SAMEA103892439	Bahram_2018_soil	soil	terrestrial;forest;soil
SAMEA103892440	SAMEA103892440	Bahram_2018_soil	soil	terrestrial;forest;soil
SAMEA103892441	SAMEA103892441	Bahram_2018_soil	soil	terrestrial;forest;soil
SAMEA103892442	SAMEA103892442	Bahram_2018_soil	soil	terrestrial;forest;soil
SAMEA103892443	SAMEA103892443	Bahram_2018_soil	soil	terrestrial;forest;soil
SAMEA103892444	SAMEA103892444	Bahram_2018_soil	soil	terrestrial;forest;soil
SAMEA103892445	SAMEA103892445	Bahram_2018_soil	soil	terrestrial;forest;soil
SAMEA103892446	SAMEA103892446	Bahram_2018_soil	soil	terrestrial;forest;soil
SAMEA103892447	SAMEA103892447	Bahram_2018_soil	soil	terrestrial;soil
SAMEA103892448	SAMEA103892448	Bahram_2018_soil	soil	terrestrial;soil
SAMEA103892449	SAMEA103892449	Bahram_2018_soil	soil	terrestrial;soil
SAMEA103892450	SAMEA103892450	Bahram_2018_soil	soil	terrestrial;soil
SAMEA103892451	SAMEA103892451	Bahram_2018_soil	soil	terrestrial;soil
SAMEA103892452	SAMEA103892452	Bahram_2018_soil	soil	terrestrial;soil
SAMEA103892453	SAMEA103892453	Bahram_2018_soil	soil	terrestrial;forest;soil
SAMEA103892454	SAMEA103892454	Bahram_2018_soil	soil	terrestrial;forest;soil
SAMEA103892455	SAMEA103892455	Bahram_2018_soil	soil	terrestrial;forest;soil
SAMEA103892456	SAMEA103892456	Bahram_2018_soil	soil	terrestrial;forest;soil
SAMEA103892457	SAMEA103892457	Bahram_2018_soil	soil	terrestrial;forest;soil
SAMEA103892458	SAMEA103892458	Bahram_2018_soil	soil	terrestrial;forest;soil
SAMEA103892459	SAMEA103892459	Bahram_2018_soil	soil	terrestrial;forest;soil
SAMEA103892460	SAMEA103892460	Bahram_2018_soil	soil	terrestrial;forest;soil
SAMEA103892461	SAMEA103892461	Bahram_2018_soil	soil	terrestrial;forest;soil
SAMEA103892462	SAMEA103892462	Bahram_2018_soil	soil	terrestrial;forest;soil
SAMEA103892463	SAMEA103892463	Bahram_2018_soil	soil	terrestrial;forest;soil
SAMEA103892464	SAMEA103892464	Bahram_2018_soil	soil	terrestrial;forest;soil
SAMEA103892465	SAMEA103892465	Bahram_2018_soil	soil	terrestrial;forest;soil
SAMEA103892466	SAMEA103892466	Bahram_2018_soil	soil	terrestrial;forest;soil
SAMEA103892467	SAMEA103892467	Bahram_2018_soil	soil	terrestrial;forest;soil
SAMEA103892468	SAMEA103892468	Bahram_2018_soil	soil	terrestrial;forest;soil
SAMEA103892469	SAMEA103892469	Bahram_2018_soil	soil	terrestrial;forest;soil
SAMEA103892470	SAMEA103892470	Bahram_2018_soil	soil	terrestrial;grassland;soil
SAMEA103892471	SAMEA103892471	Bahram_2018_soil	soil	terrestrial;grassland;soil
SAMEA103892472	SAMEA103892472	Bahram_2018_soil	soil	terrestrial;grassland;soil
SAMEA103892473	SAMEA103892473	Bahram_2018_soil	soil	terrestrial;grassland;soil
SAMEA103892474	SAMEA103892474	Bahram_2018_soil	soil	terrestrial;forest;soil
SAMEA103892475	SAMEA103892475	Bahram_2018_soil	soil	terrestrial;forest;soil
SAMEA103892476	SAMEA103892476	Bahram_2018_soil	soil	terrestrial;forest;soil
SAMEA103892477	SAMEA103892477	Bahram_2018_soil	soil	terrestrial;forest;soil
SAMEA103892478	SAMEA103892478	Bahram_2018_soil	soil	terrestrial;forest;soil
SAMEA103892479	SAMEA103892479	Bahram_2018_soil	soil	terrestrial;forest;soil
SAMEA103892480	SAMEA103892480	Bahram_2018_soil	soil	terrestrial;forest;soil
SAMEA103892481	SAMEA103892481	Bahram_2018_soil	soil	terrestrial;forest;soil
SAMEA103892482	SAMEA103892482	Bahram_2018_soil	soil	terrestrial;forest;soil
SAMEA103892483	SAMEA103892483	Bahram_2018_soil	soil	terrestrial;forest;soil
SAMEA103892484	SAMEA103892484	Bahram_2018_soil	soil	terrestrial;forest;soil
SAMEA103892485	SAMEA103892485	Bahram_2018_soil	soil	terrestrial;forest;soil
SAMEA103892486	SAMEA103892486	Bahram_2018_soil	soil	terrestrial;forest;soil
SAMEA103892487	SAMEA103892487	Bahram_2018_soil	soil	terrestrial;forest;soil
SAMEA103892488	SAMEA103892488	Bahram_2018_soil	soil	terrestrial;forest;soil
SAMEA103892489	SAMEA103892489	Bahram_2018_soil	soil	terrestrial;forest;soil
SAMEA103892490	SAMEA103892490	Bahram_2018_soil	soil	terrestrial;forest;soil
SAMEA103892491	SAMEA103892491	Bahram_2018_soil	soil	terrestrial;forest;soil
SAMEA103892492	SAMEA103892492	Bahram_2018_soil	soil	terrestrial;forest;soil
SAMEA103892493	SAMEA103892493	Bahram_2018_soil	soil	terrestrial;forest;soil
SAMEA103892494	SAMEA103892494	Bahram_2018_soil	soil	terrestrial;forest;soil
SAMEA103892495	SAMEA103892495	Bahram_2018_soil	soil	terrestrial;forest;soil
SAMEA103892496	SAMEA103892496	Bahram_2018_soil	soil	terrestrial;forest;soil
SAMEA103892497	SAMEA103892497	Bahram_2018_soil	soil	terrestrial;forest;soil
SAMEA103892498	SAMEA103892498	Bahram_2018_soil	soil	terrestrial;forest;soil
SAMEA103892499	SAMEA103892499	Bahram_2018_soil	soil	terrestrial;forest;soil
SAMEA103892500	SAMEA103892500	Bahram_2018_soil	soil	terrestrial;forest;soil
SAMEA103892501	SAMEA103892501	Bahram_2018_soil	soil	terrestrial;forest;soil
SAMEA103892502	SAMEA103892502	Bahram_2018_soil	soil	terrestrial;forest;soil
SAMEA103892503	SAMEA103892503	Bahram_2018_soil	soil	terrestrial;forest;soil
SAMEA103892504	SAMEA103892504	Bahram_2018_soil	soil	terrestrial;forest;soil
SAMEA103892505	SAMEA103892505	Bahram_2018_soil	soil	terrestrial;forest;soil
SAMEA103892506	SAMEA103892506	Bahram_2018_soil	soil	terrestrial;forest;soil
SAMEA103892507	SAMEA103892507	Bahram_2018_soil	soil	terrestrial;forest;soil
SAMEA103892508	SAMEA103892508	Bahram_2018_soil	soil	terrestrial;forest;soil
SAMEA103892509	SAMEA103892509	Bahram_2018_soil	soil	terrestrial;forest;soil
SAMEA103892510	SAMEA103892510	Bahram_2018_soil	soil	terrestrial;forest;soil
SAMEA103892511	SAMEA103892511	Bahram_2018_soil	soil	terrestrial;forest;soil
SAMEA103892512	SAMEA103892512	Bahram_2018_soil	soil	terrestrial;forest;soil
SAMEA103892513	SAMEA103892513	Bahram_2018_soil	soil	terrestrial;forest;soil
SAMEA103892514	SAMEA103892514	Bahram_2018_soil	soil	terrestrial;forest;soil
SAMEA103892515	SAMEA103892515	Bahram_2018_soil	soil	terrestrial;grassland;soil
SAMEA103892516	SAMEA103892516	Bahram_2018_soil	soil	terrestrial;forest;soil
SAMEA103892517	SAMEA103892517	Bahram_2018_soil	soil	terrestrial;forest;soil
SAMEA103892518	SAMEA103892518	Bahram_2018_soil	soil	terrestrial;forest;soil
SAMEA103892519	SAMEA103892519	Bahram_2018_soil	soil	terrestrial;forest;soil
SAMEA103892520	SAMEA103892520	Bahram_2018_soil	soil	terrestrial;forest;soil
SAMEA103892521	SAMEA103892521	Bahram_2018_soil	soil	terrestrial;forest;soil
SAMEA103892522	SAMEA103892522	Bahram_2018_soil	soil	terrestrial;forest;soil
SAMEA103892523	SAMEA103892523	Bahram_2018_soil	soil	terrestrial;forest;soil
SAMEA103892524	SAMEA103892524	Bahram_2018_soil	soil	terrestrial;forest;soil
SAMEA103892525	SAMEA103892525	Bahram_2018_soil	soil	terrestrial;forest;soil
SAMEA103892526	SAMEA103892526	Bahram_2018_soil	soil	terrestrial;forest;soil
SAMEA103892527	SAMEA103892527	Bahram_2018_soil	soil	terrestrial;forest;soil
SAMEA103892528	SAMEA103892528	Bahram_2018_soil	soil	terrestrial;forest;soil
SAMEA103892529	SAMEA103892529	Bahram_2018_soil	soil	terrestrial;soil
SAMEA103892530	SAMEA103892530	Bahram_2018_soil	soil	terrestrial;soil
SAMEA103892531	SAMEA103892531	Bahram_2018_soil	soil	terrestrial;forest;soil
SAMEA103892532	SAMEA103892532	Bahram_2018_soil	soil	terrestrial;forest;soil
SAMEA103892533	SAMEA103892533	Bahram_2018_soil	soil	terrestrial;forest;soil
SAMEA103892534	SAMEA103892534	Bahram_2018_soil	soil	terrestrial;forest;soil
SAMEA103892535	SAMEA103892535	Bahram_2018_soil	soil	terrestrial;forest;soil
SAMEA103892536	SAMEA103892536	Bahram_2018_soil	soil	terrestrial;forest;soil
SAMEA103892537	SAMEA103892537	Bahram_2018_soil	soil	terrestrial;forest;soil
SAMEA103892538	SAMEA103892538	Bahram_2018_soil	soil	terrestrial;soil;tundra
SAMEA103892539	SAMEA103892539	Bahram_2018_soil	soil	terrestrial;forest;soil
SAMEA103892540	SAMEA103892540	Bahram_2018_soil	soil	terrestrial;forest;soil
SAMEA103892541	SAMEA103892541	Bahram_2018_soil	soil	terrestrial;forest;soil
SAMEA103892542	SAMEA103892542	Bahram_2018_soil	soil	terrestrial;forest;soil
SAMEA103892543	SAMEA103892543	Bahram_2018_soil	soil	terrestrial;forest;soil
SAMEA103892544	SAMEA103892544	Bahram_2018_soil	soil	terrestrial;forest;soil
SAMEA103892545	SAMEA103892545	Bahram_2018_soil	soil	terrestrial;grassland;soil
SAMEA103892546	SAMEA103892546	Bahram_2018_soil	soil	terrestrial;forest;soil
SAMEA103892547	SAMEA103892547	Bahram_2018_soil	soil	terrestrial;forest;soil
SAMEA103892548	SAMEA103892548	Bahram_2018_soil	soil	terrestrial;forest;soil
SAMEA103892549	SAMEA103892549	Bahram_2018_soil	soil	terrestrial;forest;soil
SAMEA103892550	SAMEA103892550	Bahram_2018_soil	soil	terrestrial;grassland;soil
SAMEA103892551	SAMEA103892551	Bahram_2018_soil	soil	terrestrial;grassland;soil
SAMEA103892552	SAMEA103892552	Bahram_2018_soil	soil	terrestrial;grassland;soil
SAMEA103892553	SAMEA103892553	Bahram_2018_soil	soil	terrestrial;grassland;soil
SAMEA103892554	SAMEA103892554	Bahram_2018_soil	soil	terrestrial;forest;soil
SAMEA103892555	SAMEA103892555	Bahram_2018_soil	soil	terrestrial;forest;soil
SAMEA103892556	SAMEA103892556	Bahram_2018_soil	soil	terrestrial;forest;soil
SAMEA103892557	SAMEA103892557	Bahram_2018_soil	soil	terrestrial;forest;soil
SAMEA103892558	SAMEA103892558	Bahram_2018_soil	soil	terrestrial;forest;soil
SAMEA103892559	SAMEA103892559	Bahram_2018_soil	soil	terrestrial;forest;soil
SAMEA103892560	SAMEA103892560	Bahram_2018_soil	soil	terrestrial;forest;soil
SAMEA103892561	SAMEA103892561	Bahram_2018_soil	soil	terrestrial;forest;soil
SAMEA103892562	SAMEA103892562	Bahram_2018_soil	soil	terrestrial;forest;soil
SAMEA103892563	SAMEA103892563	Bahram_2018_soil	soil	terrestrial;forest;soil
SAMEA103892564	SAMEA103892564	Bahram_2018_soil	soil	terrestrial;forest;soil
SAMEA103892565	SAMEA103892565	Bahram_2018_soil	soil	terrestrial;grassland;soil
SAMEA103892566	SAMEA103892566	Bahram_2018_soil	soil	terrestrial;grassland;soil
SAMEA103892567	SAMEA103892567	Bahram_2018_soil	soil	terrestrial;forest;soil
SAMEA103892568	SAMEA103892568	Bahram_2018_soil	soil	terrestrial;forest;soil
SAMEA103892569	SAMEA103892569	Bahram_2018_soil	soil	terrestrial;forest;soil
SAMEA103892570	SAMEA103892570	Bahram_2018_soil	soil	terrestrial;forest;soil
SAMEA103892571	SAMEA103892571	Bahram_2018_soil	soil	terrestrial;forest;soil
SAMEA103892572	SAMEA103892572	Bahram_2018_soil	soil	terrestrial;forest;soil
SAMEA103892573	SAMEA103892573	Bahram_2018_soil	soil	terrestrial;forest;soil
SAMEA103892574	SAMEA103892574	Bahram_2018_soil	soil	terrestrial;forest;soil
SAMEA103892575	SAMEA103892575	Bahram_2018_soil	soil	terrestrial;forest;soil
SAMEA103892576	SAMEA103892576	Bahram_2018_soil	soil	terrestrial;forest;soil
SAMEA103892577	SAMEA103892577	Bahram_2018_soil	soil	terrestrial;forest;soil
SAMEA103892578	SAMEA103892578	Bahram_2018_soil	soil	terrestrial;forest;soil
SAMEA103892579	SAMEA103892579	Bahram_2018_soil	soil	terrestrial;forest;soil
SAMEA103892580	SAMEA103892580	Bahram_2018_soil	soil	terrestrial;forest;soil
SAMEA103892581	SAMEA103892581	Bahram_2018_soil	soil	terrestrial;forest;soil
SAMEA103892582	SAMEA103892582	Bahram_2018_soil	soil	terrestrial;forest;soil
SAMEA103892583	SAMEA103892583	Bahram_2018_soil	soil	terrestrial;forest;soil
SAMEA103892584	SAMEA103892584	Bahram_2018_soil	soil	terrestrial;soil
SAMEA103892585	SAMEA103892585	Bahram_2018_soil	soil	terrestrial;soil
SAMEA103892586	SAMEA103892586	Bahram_2018_soil	soil	terrestrial;forest;soil
SAMEA103892587	SAMEA103892587	Bahram_2018_soil	soil	terrestrial;forest;soil
SAMEA103892588	SAMEA103892588	Bahram_2018_soil	soil	terrestrial;forest;soil
SAMEA103892589	SAMEA103892589	Bahram_2018_soil	soil	terrestrial;forest;soil
SAMEA103892590	SAMEA103892590	Bahram_2018_soil	soil	terrestrial;forest;soil
SAMEA103892591	SAMEA103892591	Bahram_2018_soil	soil	terrestrial;forest;soil
SAMEA103892592	SAMEA103892592	Bahram_2018_soil	soil	terrestrial;forest;soil
SAMEA103892593	SAMEA103892593	Bahram_2018_soil	soil	terrestrial;forest;soil
SAMEA103892594	SAMEA103892594	Bahram_2018_soil	soil	terrestrial;soil
SAMEA103892595	SAMEA103892595	Bahram_2018_soil	soil	terrestrial;forest;soil
SAMEA103892596	SAMEA103892596	Bahram_2018_soil	soil	terrestrial;forest;soil
SAMEA103892597	SAMEA103892597	Bahram_2018_soil	soil	terrestrial;forest;soil
SAMEA103892598	SAMEA103892598	Bahram_2018_soil	soil	terrestrial;soil
SAMEA103892599	SAMEA103892599	Bahram_2018_soil	soil	terrestrial;soil
SAMEA103892600	SAMEA103892600	Bahram_2018_soil	soil	terrestrial;forest;soil
SAMEA103892601	SAMEA103892601	Bahram_2018_soil	soil	terrestrial;forest;soil
SAMEA103892602	SAMEA103892602	Bahram_2018_soil	soil	terrestrial;forest;soil
SAMEA103892603	SAMEA103892603	Bahram_2018_soil	soil	terrestrial;grassland;soil
SAMEA103892604	SAMEA103892604	Bahram_2018_soil	soil	terrestrial;forest;soil
SAMEA103892605	SAMEA103892605	Bahram_2018_soil	soil	terrestrial;grassland;soil
SAMEA103892606	SAMEA103892606	Bahram_2018_soil	soil	terrestrial;forest;soil
SAMEA103892607	SAMEA103892607	Bahram_2018_soil	soil	terrestrial;forest;soil
SAMEA103892608	SAMEA103892608	Bahram_2018_soil	soil	terrestrial;forest;soil
SAMEA103892609	SAMEA103892609	Bahram_2018_soil	soil	terrestrial;forest;soil
SAMEA103892610	SAMEA103892610	Bahram_2018_soil	soil	terrestrial;forest;soil
SAMEA103892611	SAMEA103892611	Bahram_2018_soil	soil	terrestrial;forest;soil
SAMEA103892612	SAMEA103892612	Bahram_2018_soil	soil	terrestrial;forest;soil
SAMEA103892613	SAMEA103892613	Bahram_2018_soil	soil	terrestrial;forest;soil
SAMEA103892614	SAMEA103892614	Bahram_2018_soil	soil	terrestrial;forest;soil
SAMEA103892615	SAMEA103892615	Bahram_2018_soil	soil	terrestrial;forest;soil
SAMEA103892616	SAMEA103892616	Bahram_2018_soil	soil	terrestrial;forest;soil
SAMEA103892617	SAMEA103892617	Bahram_2018_soil	soil	terrestrial;forest;soil
SAMEA103892618	SAMEA103892618	Bahram_2018_soil	soil	terrestrial;forest;soil
SAMEA103892619	SAMEA103892619	Bahram_2018_soil	soil	terrestrial;forest;soil
SAMEA103892620	SAMEA103892620	Bahram_2018_soil	soil	terrestrial;forest;soil
SAMEA4698769	SAMEA4698769	Bahram_2018_soil	soil	terrestrial;forest;soil
SAMEA4698770	SAMEA4698770	Bahram_2018_soil	soil	terrestrial;forest;soil
SAMEA4698771	SAMEA4698771	Bahram_2018_soil	soil	terrestrial;forest;soil
SAMEA4698772	SAMEA4698772	Bahram_2018_soil	soil	terrestrial;forest;soil
SAMEA4698773	SAMEA4698773	Bahram_2018_soil	soil	terrestrial;forest;soil
SAMEA4698774	SAMEA4698774	Bahram_2018_soil	soil	terrestrial;forest;soil
SAMEA4698775	SAMEA4698775	Bahram_2018_soil	soil	terrestrial;forest;soil
SAMEA4698776	SAMEA4698776	Bahram_2018_soil	soil	terrestrial;forest;soil
SAMEA4698777	SAMEA4698777	Bahram_2018_soil	soil	terrestrial;forest;soil
SAMEA4698778	SAMEA4698778	Bahram_2018_soil	soil	terrestrial;forest;soil
SAMEA4698779	SAMEA4698779	Bahram_2018_soil	soil	terrestrial;forest;soil
SAMEA4698780	SAMEA4698780	Bahram_2018_soil	soil	terrestrial;forest;soil
SAMEA4698781	SAMEA4698781	Bahram_2018_soil	soil	terrestrial;forest;soil
SAMEA4698782	SAMEA4698782	Bahram_2018_soil	soil	terrestrial;forest;soil
SAMEA4698783	SAMEA4698783	Bahram_2018_soil	soil	terrestrial;forest;soil
SAMEA4698784	SAMEA4698784	Bahram_2018_soil	soil	terrestrial;forest;soil
SAMEA4698785	SAMEA4698785	Bahram_2018_soil	soil	terrestrial;forest;soil
SAMEA4698786	SAMEA4698786	Bahram_2018_soil	soil	terrestrial;forest;soil
SAMEA4698787	SAMEA4698787	Bahram_2018_soil	soil	terrestrial;forest;soil
SAMEA4698788	SAMEA4698788	Bahram_2018_soil	soil	terrestrial;forest;soil
SAMEA4698789	SAMEA4698789	Bahram_2018_soil	soil	terrestrial;forest;soil
SAMEA4698790	SAMEA4698790	Bahram_2018_soil	soil	terrestrial;forest;soil
SAMEA4698791	SAMEA4698791	Bahram_2018_soil	soil	terrestrial;forest;soil
SAMEA4698792	SAMEA4698792	Bahram_2018_soil	soil	terrestrial;forest;soil
SAMEA4698793	SAMEA4698793	Bahram_2018_soil	soil	terrestrial;forest;soil
SAMEA4698794	SAMEA4698794	Bahram_2018_soil	soil	terrestrial;forest;soil
SAMEA4698795	SAMEA4698795	Bahram_2018_soil	soil	terrestrial;forest;soil
SAMEA4698796	SAMEA4698796	Bahram_2018_soil	soil	terrestrial;forest;soil
SAMEA4698797	SAMEA4698797	Bahram_2018_soil	soil	terrestrial;forest;soil
SAMEA4698798	SAMEA4698798	Bahram_2018_soil	soil	terrestrial;forest;soil
SAMEA4698799	SAMEA4698799	Bahram_2018_soil	soil	terrestrial;forest;soil
SAMEA4698800	SAMEA4698800	Bahram_2018_soil	soil	terrestrial;forest;soil
SAMEA4698801	SAMEA4698801	Bahram_2018_soil	soil	terrestrial;forest;soil
SAMEA4698802	SAMEA4698802	Bahram_2018_soil	soil	terrestrial;forest;soil
SAMEA4698803	SAMEA4698803	Bahram_2018_soil	soil	terrestrial;forest;soil
SAMEA4698804	SAMEA4698804	Bahram_2018_soil	soil	terrestrial;forest;soil
SAMEA4698805	SAMEA4698805	Bahram_2018_soil	soil	terrestrial;forest;soil
SAMEA4698806	SAMEA4698806	Bahram_2018_soil	soil	terrestrial;forest;soil
SAMEA4698807	SAMEA4698807	Bahram_2018_soil	soil	terrestrial;forest;soil
SAMEA4698808	SAMEA4698808	Bahram_2018_soil	soil	terrestrial;forest;soil
SAMEA4698809	SAMEA4698809	Bahram_2018_soil	soil	terrestrial;forest;soil
SAMEA4698810	SAMEA4698810	Bahram_2018_soil	soil	terrestrial;forest;soil
SAMEA4698811	SAMEA4698811	Bahram_2018_soil	soil	terrestrial;forest;soil
SAMEA4698812	SAMEA4698812	Bahram_2018_soil	soil	terrestrial;forest;soil
SAMEA4698813	SAMEA4698813	Bahram_2018_soil	soil	terrestrial;forest;soil
SAMEA4698814	SAMEA4698814	Bahram_2018_soil	soil	terrestrial;forest;soil
SAMEA4698815	SAMEA4698815	Bahram_2018_soil	soil	terrestrial;forest;soil
SAMEA4698816	SAMEA4698816	Bahram_2018_soil	soil	terrestrial;forest;soil
SAMEA4698817	SAMEA4698817	Bahram_2018_soil	soil	terrestrial;forest;soil
SAMEA4698818	SAMEA4698818	Bahram_2018_soil	soil	terrestrial;forest;soil
SAMEA4698819	SAMEA4698819	Bahram_2018_soil	soil	terrestrial;forest;soil
SAMEA4698820	SAMEA4698820	Bahram_2018_soil	soil	terrestrial;forest;soil
SAMEA4698821	SAMEA4698821	Bahram_2018_soil	soil	terrestrial;forest;soil
SAMEA4698822	SAMEA4698822	Bahram_2018_soil	soil	terrestrial;forest;soil
SAMEA4698823	SAMEA4698823	Bahram_2018_soil	soil	terrestrial;forest;soil
SAMEA4698824	SAMEA4698824	Bahram_2018_soil	soil	terrestrial;forest;soil
SAMEA4698825	SAMEA4698825	Bahram_2018_soil	soil	terrestrial;forest;soil
SAMEA4698826	SAMEA4698826	Bahram_2018_soil	soil	terrestrial;forest;soil
SAMEA4698827	SAMEA4698827	Bahram_2018_soil	soil	terrestrial;forest;soil
SAMEA4698828	SAMEA4698828	Bahram_2018_soil	soil	terrestrial;forest;soil
SAMEA4698829	SAMEA4698829	Bahram_2018_soil	soil	terrestrial;forest;soil
SAMEA4698830	SAMEA4698830	Bahram_2018_soil	soil	terrestrial;forest;soil
SAMEA4698831	SAMEA4698831	Bahram_2018_soil	soil	terrestrial;forest;soil
SAMEA4698832	SAMEA4698832	Bahram_2018_soil	soil	terrestrial;forest;soil
SAMEA4698833	SAMEA4698833	Bahram_2018_soil	soil	terrestrial;forest;soil
SAMEA4698834	SAMEA4698834	Bahram_2018_soil	soil	terrestrial;forest;soil
SAMEA4698835	SAMEA4698835	Bahram_2018_soil	soil	terrestrial;forest;soil
SAMEA4698836	SAMEA4698836	Bahram_2018_soil	soil	terrestrial;forest;soil
SAMEA4698837	SAMEA4698837	Bahram_2018_soil	soil	terrestrial;forest;soil
SAMEA4698838	SAMEA4698838	Bahram_2018_soil	soil	terrestrial;forest;soil
SAMEA4698839	SAMEA4698839	Bahram_2018_soil	soil	terrestrial;forest;soil
SAMEA4698840	SAMEA4698840	Bahram_2018_soil	soil	terrestrial;forest;soil
SAMEA4698841	SAMEA4698841	Bahram_2018_soil	soil	terrestrial;forest;soil
SAMEA4698842	SAMEA4698842	Bahram_2018_soil	soil	terrestrial;forest;soil
SAMEA4698843	SAMEA4698843	Bahram_2018_soil	soil	terrestrial;forest;soil
SAMEA4698844	SAMEA4698844	Bahram_2018_soil	soil	terrestrial;forest;soil
SAMEA4698845	SAMEA4698845	Bahram_2018_soil	soil	terrestrial;forest;soil
SAMEA4698846	SAMEA4698846	Bahram_2018_soil	soil	terrestrial;forest;soil
SAMEA4698847	SAMEA4698847	Bahram_2018_soil	soil	terrestrial;forest;soil
SAMEA4698848	SAMEA4698848	Bahram_2018_soil	soil	terrestrial;forest;soil
SAMEA4698849	SAMEA4698849	Bahram_2018_soil	soil	terrestrial;forest;soil
SAMEA4698850	SAMEA4698850	Bahram_2018_soil	soil	terrestrial;forest;soil
SAMEA4698851	SAMEA4698851	Bahram_2018_soil	soil	terrestrial;forest;soil
SAMEA4698852	SAMEA4698852	Bahram_2018_soil	soil	terrestrial;forest;soil
SAMEA4698853	SAMEA4698853	Bahram_2018_soil	soil	terrestrial;forest;soil
SAMEA4698854	SAMEA4698854	Bahram_2018_soil	soil	terrestrial;forest;soil
SAMEA4698855	SAMEA4698855	Bahram_2018_soil	soil	terrestrial;forest;soil
SAMEA4698856	SAMEA4698856	Bahram_2018_soil	soil	terrestrial;forest;soil
SAMEA4698857	SAMEA4698857	Bahram_2018_soil	soil	terrestrial;forest;soil
SAMEA4698858	SAMEA4698858	Bahram_2018_soil	soil	terrestrial;forest;soil
SAMEA4698859	SAMEA4698859	Bahram_2018_soil	soil	terrestrial;forest;soil
SAMEA4698860	SAMEA4698860	Bahram_2018_soil	soil	terrestrial;forest;soil
SAMEA4698861	SAMEA4698861	Bahram_2018_soil	soil	terrestrial;forest;soil
SAMEA4698862	SAMEA4698862	Bahram_2018_soil	soil	terrestrial;forest;soil
SAMEA4698863	SAMEA4698863	Bahram_2018_soil	soil	terrestrial;forest;soil
SAMEA4698864	SAMEA4698864	Bahram_2018_soil	soil	terrestrial;forest;soil
SAMEA4698865	SAMEA4698865	Bahram_2018_soil	soil	terrestrial;forest;soil
SAMEA4698866	SAMEA4698866	Bahram_2018_soil	soil	terrestrial;forest;soil
SAMEA4698867	SAMEA4698867	Bahram_2018_soil	soil	terrestrial;forest;soil
SAMEA4698868	SAMEA4698868	Bahram_2018_soil	soil	terrestrial;forest;soil
SAMEA4698869	SAMEA4698869	Bahram_2018_soil	soil	terrestrial;forest;soil
SAMEA4698870	SAMEA4698870	Bahram_2018_soil	soil	terrestrial;forest;soil
SAMEA4698871	SAMEA4698871	Bahram_2018_soil	soil	terrestrial;forest;soil
SAMEA4698872	SAMEA4698872	Bahram_2018_soil	soil	terrestrial;forest;soil
SAMEA4698873	SAMEA4698873	Bahram_2018_soil	soil	terrestrial;forest;soil
SAMEA4698874	SAMEA4698874	Bahram_2018_soil	soil	terrestrial;forest;soil
SAMEA4698875	SAMEA4698875	Bahram_2018_soil	soil	terrestrial;forest;soil
SAMEA4698876	SAMEA4698876	Bahram_2018_soil	soil	terrestrial;forest;soil
SAMEA4698877	SAMEA4698877	Bahram_2018_soil	soil	terrestrial;forest;soil
SAMEA4698878	SAMEA4698878	Bahram_2018_soil	soil	terrestrial;forest;soil
SAMEA4698879	SAMEA4698879	Bahram_2018_soil	soil	terrestrial;forest;soil
SAMEA4698880	SAMEA4698880	Bahram_2018_soil	soil	terrestrial;forest;soil
SAMEA4698881	SAMEA4698881	Bahram_2018_soil	soil	terrestrial;forest;soil
SAMEA4698882	SAMEA4698882	Bahram_2018_soil	soil	terrestrial;forest;soil
SAMEA4698883	SAMEA4698883	Bahram_2018_soil	soil	terrestrial;forest;soil
SAMEA4698884	SAMEA4698884	Bahram_2018_soil	soil	terrestrial;forest;soil
SAMEA4698885	SAMEA4698885	Bahram_2018_soil	soil	terrestrial;forest;soil
SAMEA4698886	SAMEA4698886	Bahram_2018_soil	soil	terrestrial;forest;soil
SAMEA4698887	SAMEA4698887	Bahram_2018_soil	soil	terrestrial;forest;soil
SAMEA4698888	SAMEA4698888	Bahram_2018_soil	soil	terrestrial;forest;soil
SAMEA4698889	SAMEA4698889	Bahram_2018_soil	soil	terrestrial;forest;soil
SAMEA4698890	SAMEA4698890	Bahram_2018_soil	soil	terrestrial;forest;soil
SAMEA4698891	SAMEA4698891	Bahram_2018_soil	soil	terrestrial;forest;soil
SAMEA4698892	SAMEA4698892	Bahram_2018_soil	soil	terrestrial;forest;soil
SAMEA4698893	SAMEA4698893	Bahram_2018_soil	soil	terrestrial;forest;soil
SAMEA4698894	SAMEA4698894	Bahram_2018_soil	soil	terrestrial;forest;soil
SAMEA4698895	SAMEA4698895	Bahram_2018_soil	soil	terrestrial;forest;soil
SAMEA4698896	SAMEA4698896	Bahram_2018_soil	soil	terrestrial;forest;soil
SAMEA4698897	SAMEA4698897	Bahram_2018_soil	soil	terrestrial;forest;soil
SAMEA4698898	SAMEA4698898	Bahram_2018_soil	soil	terrestrial;forest;soil
SAMEA4698899	SAMEA4698899	Bahram_2018_soil	soil	terrestrial;forest;soil
SAMEA4698900	SAMEA4698900	Bahram_2018_soil	soil	terrestrial;forest;soil
SAMEA4698901	SAMEA4698901	Bahram_2018_soil	soil	terrestrial;forest;soil
SAMEA4698902	SAMEA4698902	Bahram_2018_soil	soil	terrestrial;forest;soil
SAMEA4698903	SAMEA4698903	Bahram_2018_soil	soil	terrestrial;forest;soil
SAMEA4698904	SAMEA4698904	Bahram_2018_soil	soil	terrestrial;forest;soil
SAMEA4698905	SAMEA4698905	Bahram_2018_soil	soil	terrestrial;forest;soil
SAMEA4698906	SAMEA4698906	Bahram_2018_soil	soil	terrestrial;forest;soil
SAMEA4698907	SAMEA4698907	Bahram_2018_soil	soil	terrestrial;forest;soil
SAMEA4698908	SAMEA4698908	Bahram_2018_soil	soil	terrestrial;forest;soil
SAMEA4698909	SAMEA4698909	Bahram_2018_soil	soil	terrestrial;forest;soil
SAMEA4698910	SAMEA4698910	Bahram_2018_soil	soil	terrestrial;forest;soil
SAMEA4698911	SAMEA4698911	Bahram_2018_soil	soil	terrestrial;forest;soil
SAMEA4698912	SAMEA4698912	Bahram_2018_soil	soil	terrestrial;forest;soil
SAMEA4698913	SAMEA4698913	Bahram_2018_soil	soil	terrestrial;forest;soil
SAMEA4698914	SAMEA4698914	Bahram_2018_soil	soil	terrestrial;forest;soil
SAMEA4698915	SAMEA4698915	Bahram_2018_soil	soil	terrestrial;forest;soil
SAMEA4698916	SAMEA4698916	Bahram_2018_soil	soil	terrestrial;forest;soil
SAMEA4698917	SAMEA4698917	Bahram_2018_soil	soil	terrestrial;forest;soil
SAMEA4698918	SAMEA4698918	Bahram_2018_soil	soil	terrestrial;forest;soil
SAMEA4698919	SAMEA4698919	Bahram_2018_soil	soil	terrestrial;forest;soil
SAMEA4698920	SAMEA4698920	Bahram_2018_soil	soil	terrestrial;forest;soil
SAMEA4698921	SAMEA4698921	Bahram_2018_soil	soil	terrestrial;forest;soil
SAMEA4698922	SAMEA4698922	Bahram_2018_soil	soil	terrestrial;forest;soil
SAMEA4698923	SAMEA4698923	Bahram_2018_soil	soil	terrestrial;forest;soil
SAMEA4698924	SAMEA4698924	Bahram_2018_soil	soil	terrestrial;forest;soil
SAMEA4698925	SAMEA4698925	Bahram_2018_soil	soil	terrestrial;forest;soil
SAMEA4698926	SAMEA4698926	Bahram_2018_soil	soil	terrestrial;forest;soil
SAMEA4698927	SAMEA4698927	Bahram_2018_soil	soil	terrestrial;forest;soil
SAMEA4698928	SAMEA4698928	Bahram_2018_soil	soil	terrestrial;forest;soil
SAMEA4698929	SAMEA4698929	Bahram_2018_soil	soil	terrestrial;forest;soil
SAMEA4698930	SAMEA4698930	Bahram_2018_soil	soil	terrestrial;forest;soil
SAMEA4698931	SAMEA4698931	Bahram_2018_soil	soil	terrestrial;forest;soil
SAMEA4698932	SAMEA4698932	Bahram_2018_soil	soil	terrestrial;forest;soil
SAMEA4698933	SAMEA4698933	Bahram_2018_soil	soil	terrestrial;forest;soil
SAMEA4698934	SAMEA4698934	Bahram_2018_soil	soil	terrestrial;forest;soil
SAMEA4698935	SAMEA4698935	Bahram_2018_soil	soil	terrestrial;forest;soil
SAMEA4698936	SAMEA4698936	Bahram_2018_soil	soil	terrestrial;forest;soil
SAMEA4698937	SAMEA4698937	Bahram_2018_soil	soil	terrestrial;forest;soil
SAMEA4698938	SAMEA4698938	Bahram_2018_soil	soil	terrestrial;forest;soil
SAMEA4698939	SAMEA4698939	Bahram_2018_soil	soil	terrestrial;forest;soil
SAMEA4698940	SAMEA4698940	Bahram_2018_soil	soil	terrestrial;forest;soil
SAMEA4698941	SAMEA4698941	Bahram_2018_soil	soil	terrestrial;forest;soil
SAMEA4698942	SAMEA4698942	Bahram_2018_soil	soil	terrestrial;forest;soil
SAMEA4698943	SAMEA4698943	Bahram_2018_soil	soil	terrestrial;forest;soil
SAMEA4698944	SAMEA4698944	Bahram_2018_soil	soil	terrestrial;forest;soil
SAMEA4698945	SAMEA4698945	Bahram_2018_soil	soil	terrestrial;forest;soil
SAMEA4698946	SAMEA4698946	Bahram_2018_soil	soil	terrestrial;forest;soil
SAMEA4698947	SAMEA4698947	Bahram_2018_soil	soil	terrestrial;forest;soil
SAMEA4698948	SAMEA4698948	Bahram_2018_soil	soil	terrestrial;forest;soil
SAMEA4698949	SAMEA4698949	Bahram_2018_soil	soil	terrestrial;forest;soil
SAMEA4698950	SAMEA4698950	Bahram_2018_soil	soil	terrestrial;forest;soil
SAMEA4698951	SAMEA4698951	Bahram_2018_soil	soil	terrestrial;forest;soil
SAMEA4698952	SAMEA4698952	Bahram_2018_soil	soil	terrestrial;forest;soil
SAMEA4698953	SAMEA4698953	Bahram_2018_soil	soil	terrestrial;forest;soil
SAMEA4698954	SAMEA4698954	Bahram_2018_soil	soil	terrestrial;forest;soil
SAMEA4698955	SAMEA4698955	Bahram_2018_soil	soil	terrestrial;forest;soil
SAMEA4698956	SAMEA4698956	Bahram_2018_soil	soil	terrestrial;forest;soil
SAMEA4698957	SAMEA4698957	Bahram_2018_soil	soil	terrestrial;forest;soil
SAMEA4698958	SAMEA4698958	Bahram_2018_soil	soil	terrestrial;forest;soil
SAMEA4698959	SAMEA4698959	Bahram_2018_soil	soil	terrestrial;forest;soil
SAMEA4698960	SAMEA4698960	Bahram_2018_soil	soil	terrestrial;forest;soil
SAMEA4698961	SAMEA4698961	Bahram_2018_soil	soil	terrestrial;forest;soil
SAMEA4698962	SAMEA4698962	Bahram_2018_soil	soil	terrestrial;forest;soil
SAMEA4698963	SAMEA4698963	Bahram_2018_soil	soil	terrestrial;forest;soil
SAMEA4698964	SAMEA4698964	Bahram_2018_soil	soil	terrestrial;forest;soil
SAMEA4698965	SAMEA4698965	Bahram_2018_soil	soil	terrestrial;forest;soil
SAMEA4698966	SAMEA4698966	Bahram_2018_soil	soil	terrestrial;forest;soil
SAMEA4698967	SAMEA4698967	Bahram_2018_soil	soil	terrestrial;forest;soil
SAMEA4698968	SAMEA4698968	Bahram_2018_soil	soil	terrestrial;forest;soil
SAMEA4698969	SAMEA4698969	Bahram_2018_soil	soil	terrestrial;forest;soil
SAMEA4698970	SAMEA4698970	Bahram_2018_soil	soil	terrestrial;forest;soil
SAMEA4698971	SAMEA4698971	Bahram_2018_soil	soil	terrestrial;forest;soil
SAMEA4698972	SAMEA4698972	Bahram_2018_soil	soil	terrestrial;forest;soil
SAMEA4698973	SAMEA4698973	Bahram_2018_soil	soil	terrestrial;forest;soil
SAMEA4698974	SAMEA4698974	Bahram_2018_soil	soil	terrestrial;forest;soil
SAMEA4698975	SAMEA4698975	Bahram_2018_soil	soil	terrestrial;forest;soil
SAMEA4698976	SAMEA4698976	Bahram_2018_soil	soil	terrestrial;forest;soil
SAMEA4698977	SAMEA4698977	Bahram_2018_soil	soil	terrestrial;forest;soil
SAMEA4698978	SAMEA4698978	Bahram_2018_soil	soil	terrestrial;forest;soil
SAMEA4698979	SAMEA4698979	Bahram_2018_soil	soil	terrestrial;forest;soil
SAMEA4698980	SAMEA4698980	Bahram_2018_soil	soil	terrestrial;forest;soil
SAMEA4698981	SAMEA4698981	Bahram_2018_soil	soil	terrestrial;forest;soil
SAMEA4698982	SAMEA4698982	Bahram_2018_soil	soil	terrestrial;forest;soil
SAMEA4698983	SAMEA4698983	Bahram_2018_soil	soil	terrestrial;forest;soil
SAMEA4698984	SAMEA4698984	Bahram_2018_soil	soil	terrestrial;forest;soil
SAMEA4698985	SAMEA4698985	Bahram_2018_soil	soil	terrestrial;forest;soil
SAMEA4698986	SAMEA4698986	Bahram_2018_soil	soil	terrestrial;forest;soil
SAMEA4698987	SAMEA4698987	Bahram_2018_soil	soil	terrestrial;forest;soil
SAMEA4698988	SAMEA4698988	Bahram_2018_soil	soil	terrestrial;forest;soil
SAMEA4698989	SAMEA4698989	Bahram_2018_soil	soil	terrestrial;forest;soil
SAMEA4698990	SAMEA4698990	Bahram_2018_soil	soil	terrestrial;forest;soil
SAMEA4698991	SAMEA4698991	Bahram_2018_soil	soil	terrestrial;forest;soil
SAMEA4698992	SAMEA4698992	Bahram_2018_soil	soil	terrestrial;forest;soil
SAMEA4698993	SAMEA4698993	Bahram_2018_soil	soil	terrestrial;forest;soil
SAMEA4698994	SAMEA4698994	Bahram_2018_soil	soil	terrestrial;forest;soil
SAMEA4698995	SAMEA4698995	Bahram_2018_soil	soil	terrestrial;forest;soil
SAMEA4698996	SAMEA4698996	Bahram_2018_soil	soil	terrestrial;forest;soil
SAMEA4698997	SAMEA4698997	Bahram_2018_soil	soil	terrestrial;forest;soil
SAMEA4698998	SAMEA4698998	Bahram_2018_soil	soil	terrestrial;forest;soil
SAMEA4698999	SAMEA4698999	Bahram_2018_soil	soil	terrestrial;forest;soil
SAMEA4699000	SAMEA4699000	Bahram_2018_soil	soil	terrestrial;forest;soil
SAMEA4699001	SAMEA4699001	Bahram_2018_soil	soil	terrestrial;forest;soil
SAMEA4699002	SAMEA4699002	Bahram_2018_soil	soil	terrestrial;forest;soil
SAMEA4699003	SAMEA4699003	Bahram_2018_soil	soil	terrestrial;forest;soil
SAMEA4699004	SAMEA4699004	Bahram_2018_soil	soil	terrestrial;forest;soil
SAMEA4699005	SAMEA4699005	Bahram_2018_soil	soil	terrestrial;forest;soil
SAMEA4699006	SAMEA4699006	Bahram_2018_soil	soil	terrestrial;forest;soil
SAMEA4699007	SAMEA4699007	Bahram_2018_soil	soil	terrestrial;forest;soil
SAMEA4699008	SAMEA4699008	Bahram_2018_soil	soil	terrestrial;forest;soil
SAMEA4699009	SAMEA4699009	Bahram_2018_soil	soil	terrestrial;forest;soil
SAMEA4699010	SAMEA4699010	Bahram_2018_soil	soil	terrestrial;forest;soil
SAMEA4699011	SAMEA4699011	Bahram_2018_soil	soil	terrestrial;forest;soil
SAMEA4699012	SAMEA4699012	Bahram_2018_soil	soil	terrestrial;forest;soil
SAMEA4699013	SAMEA4699013	Bahram_2018_soil	soil	terrestrial;forest;soil
SAMEA4699014	SAMEA4699014	Bahram_2018_soil	soil	terrestrial;forest;soil
SAMEA4699015	SAMEA4699015	Bahram_2018_soil	soil	terrestrial;forest;soil
SAMEA4699016	SAMEA4699016	Bahram_2018_soil	soil	terrestrial;forest;soil
SAMEA4699017	SAMEA4699017	Bahram_2018_soil	soil	terrestrial;forest;soil
SAMEA4699018	SAMEA4699018	Bahram_2018_soil	soil	terrestrial;forest;soil
SAMEA4699019	SAMEA4699019	Bahram_2018_soil	soil	terrestrial;forest;soil
SAMEA4699020	SAMEA4699020	Bahram_2018_soil	soil	terrestrial;forest;soil
SAMEA4699021	SAMEA4699021	Bahram_2018_soil	soil	terrestrial;forest;soil
SAMEA4699022	SAMEA4699022	Bahram_2018_soil	soil	terrestrial;forest;soil
SAMEA4699023	SAMEA4699023	Bahram_2018_soil	soil	terrestrial;forest;soil
SAMEA4699024	SAMEA4699024	Bahram_2018_soil	soil	terrestrial;forest;soil
SAMEA4699025	SAMEA4699025	Bahram_2018_soil	soil	terrestrial;forest;soil
SAMEA4699026	SAMEA4699026	Bahram_2018_soil	soil	terrestrial;forest;soil
SAMEA4699027	SAMEA4699027	Bahram_2018_soil	soil	terrestrial;forest;soil
SAMEA4699028	SAMEA4699028	Bahram_2018_soil	soil	terrestrial;forest;soil
SAMEA4699029	SAMEA4699029	Bahram_2018_soil	soil	terrestrial;forest;soil
SAMEA4699030	SAMEA4699030	Bahram_2018_soil	soil	terrestrial;forest;soil
SAMEA4699031	SAMEA4699031	Bahram_2018_soil	soil	terrestrial;forest;soil
SAMEA4699032	SAMEA4699032	Bahram_2018_soil	soil	terrestrial;forest;soil
SAMEA4699033	SAMEA4699033	Bahram_2018_soil	soil	terrestrial;forest;soil
SAMEA4699034	SAMEA4699034	Bahram_2018_soil	soil	terrestrial;forest;soil
SAMEA4699035	SAMEA4699035	Bahram_2018_soil	soil	terrestrial;forest;soil
SAMEA4699036	SAMEA4699036	Bahram_2018_soil	soil	terrestrial;forest;soil
SAMEA4699037	SAMEA4699037	Bahram_2018_soil	soil	terrestrial;forest;soil
SAMEA4699038	SAMEA4699038	Bahram_2018_soil	soil	terrestrial;forest;soil
SAMEA4699040	SAMEA4699040	Bahram_2018_soil	soil	terrestrial;forest;soil
SAMEA4699041	SAMEA4699041	Bahram_2018_soil	soil	terrestrial;forest;soil
SAMEA4699043	SAMEA4699043	Bahram_2018_soil	soil	terrestrial;forest;soil
SAMEA4699045	SAMEA4699045	Bahram_2018_soil	soil	terrestrial;forest;soil
SAMEA4699047	SAMEA4699047	Bahram_2018_soil	soil	terrestrial;forest;soil
SAMEA4699049	SAMEA4699049	Bahram_2018_soil	soil	terrestrial;forest;soil
SAMEA4699051	SAMEA4699051	Bahram_2018_soil	soil	terrestrial;forest;soil
SAMEA4699053	SAMEA4699053	Bahram_2018_soil	soil	terrestrial;forest;soil
SAMEA4699055	SAMEA4699055	Bahram_2018_soil	soil	terrestrial;forest;soil
SAMEA4699057	SAMEA4699057	Bahram_2018_soil	soil	terrestrial;forest;soil
SAMEA4699059	SAMEA4699059	Bahram_2018_soil	soil	terrestrial;forest;soil
SAMEA4699061	SAMEA4699061	Bahram_2018_soil	soil	terrestrial;forest;soil
SAMEA4699063	SAMEA4699063	Bahram_2018_soil	soil	terrestrial;forest;soil
SAMEA4699064	SAMEA4699064	Bahram_2018_soil	soil	terrestrial;forest;soil
SAMEA4699066	SAMEA4699066	Bahram_2018_soil	soil	terrestrial;forest;soil
SAMEA4699068	SAMEA4699068	Bahram_2018_soil	soil	terrestrial;forest;soil
SAMEA4699070	SAMEA4699070	Bahram_2018_soil	soil	terrestrial;forest;soil
SAMEA4699072	SAMEA4699072	Bahram_2018_soil	soil	terrestrial;forest;soil
SAMEA4699074	SAMEA4699074	Bahram_2018_soil	soil	terrestrial;forest;soil
SAMEA4699076	SAMEA4699076	Bahram_2018_soil	soil	terrestrial;forest;soil
SAMEA8585518	SAMEA8585524	Bahram_2022_soil_global_wetlands	soil	terrestrial;soil
SAMEA8585519	SAMEA8585525	Bahram_2022_soil_global_wetlands	soil	terrestrial;soil
SAMEA8585520	SAMEA8585521	Bahram_2022_soil_global_wetlands	soil	terrestrial;soil
SAMEA8585521	SAMEA8585518	Bahram_2022_soil_global_wetlands	soil	terrestrial;soil
SAMEA8585522	SAMEA8585519	Bahram_2022_soil_global_wetlands	soil	terrestrial;soil
SAMEA8585523	SAMEA8585522	Bahram_2022_soil_global_wetlands	soil	terrestrial;soil
SAMEA8585524	SAMEA8585520	Bahram_2022_soil_global_wetlands	soil	terrestrial;soil
SAMEA8585525	SAMEA8585523	Bahram_2022_soil_global_wetlands	soil	terrestrial;soil
SAMEA8585526	SAMEA8585532	Bahram_2022_soil_global_wetlands	soil	terrestrial;soil
SAMEA8585527	SAMEA8585530	Bahram_2022_soil_global_wetlands	soil	terrestrial;soil
SAMEA8585528	SAMEA8585531	Bahram_2022_soil_global_wetlands	soil	terrestrial;soil
SAMEA8585529	SAMEA8585533	Bahram_2022_soil_global_wetlands	soil	terrestrial;soil
SAMEA8585530	SAMEA8585526	Bahram_2022_soil_global_wetlands	soil	terrestrial;soil
SAMEA8585531	SAMEA8585527	Bahram_2022_soil_global_wetlands	soil	terrestrial;soil
SAMEA8585532	SAMEA8585528	Bahram_2022_soil_global_wetlands	soil	terrestrial;soil
SAMEA8585533	SAMEA8585529	Bahram_2022_soil_global_wetlands	soil	terrestrial;soil
SAMEA8585534	SAMEA8585539	Bahram_2022_soil_global_wetlands	soil	terrestrial;soil
SAMEA8585535	SAMEA8585538	Bahram_2022_soil_global_wetlands	soil	terrestrial;soil
SAMEA8585536	SAMEA8585535	Bahram_2022_soil_global_wetlands	soil	terrestrial;soil
SAMEA8585537	SAMEA8585534	Bahram_2022_soil_global_wetlands	soil	terrestrial;soil
SAMEA8585538	SAMEA8585536	Bahram_2022_soil_global_wetlands	soil	terrestrial;soil
SAMEA8585539	SAMEA8585537	Bahram_2022_soil_global_wetlands	soil	terrestrial;soil
SAMEA8585540	SAMEA8585541	Bahram_2022_soil_global_wetlands	soil	terrestrial;soil
SAMEA8585541	SAMEA8585542	Bahram_2022_soil_global_wetlands	soil	terrestrial;soil
SAMEA8585542	SAMEA8585540	Bahram_2022_soil_global_wetlands	soil	terrestrial;soil
SAMEA8585543	SAMEA8585545	Bahram_2022_soil_global_wetlands	soil	terrestrial;soil
SAMEA8585544	SAMEA8585544	Bahram_2022_soil_global_wetlands	soil	terrestrial;soil
SAMEA8585545	SAMEA8585543	Bahram_2022_soil_global_wetlands	soil	terrestrial;soil
SAMEA8585546	SAMEA8585547	Bahram_2022_soil_global_wetlands	soil	terrestrial;soil
SAMEA8585547	SAMEA8585548	Bahram_2022_soil_global_wetlands	soil	terrestrial;soil
SAMEA8585548	SAMEA8585546	Bahram_2022_soil_global_wetlands	soil	terrestrial;soil
SAMEA8585549	SAMEA8585550	Bahram_2022_soil_global_wetlands	soil	terrestrial;soil
SAMEA8585550	SAMEA8585549	Bahram_2022_soil_global_wetlands	soil	terrestrial;soil
SAMEA8585551	SAMEA8585551	Bahram_2022_soil_global_wetlands	soil	terrestrial;soil
SAMEA8585552	SAMEA8585553	Bahram_2022_soil_global_wetlands	soil	terrestrial;soil
SAMEA8585553	SAMEA8585552	Bahram_2022_soil_global_wetlands	soil	terrestrial;soil
SAMEA8585554	SAMEA8585554	Bahram_2022_soil_global_wetlands	soil	terrestrial;soil
SAMEA8585555	SAMEA8585558	Bahram_2022_soil_global_wetlands	soil	terrestrial;soil
SAMEA8585556	SAMEA8585559	Bahram_2022_soil_global_wetlands	soil	terrestrial;soil
SAMEA8585557	SAMEA8585556	Bahram_2022_soil_global_wetlands	soil	terrestrial;soil
SAMEA8585558	SAMEA8585557	Bahram_2022_soil_global_wetlands	soil	terrestrial;soil
SAMEA8585559	SAMEA8585555	Bahram_2022_soil_global_wetlands	soil	terrestrial;soil
SAMEA8585560	SAMEA8585560	Bahram_2022_soil_global_wetlands	soil	terrestrial;soil
SAMEA8585561	SAMEA8585561	Bahram_2022_soil_global_wetlands	soil	terrestrial;soil
SAMEA8585562	SAMEA8585562	Bahram_2022_soil_global_wetlands	soil	terrestrial;soil
SAMEA8585563	SAMEA8585594	Bahram_2022_soil_global_wetlands	soil	terrestrial;soil
SAMEA8585564	SAMEA8585565	Bahram_2022_soil_global_wetlands	soil	terrestrial;soil
SAMEA8585565	SAMEA8585593	Bahram_2022_soil_global_wetlands	soil	terrestrial;soil
SAMEA8585566	SAMEA8585563	Bahram_2022_soil_global_wetlands	soil	terrestrial;soil
SAMEA8585567	SAMEA8585564	Bahram_2022_soil_global_wetlands	soil	terrestrial;soil
SAMEA8585568	SAMEA8585566	Bahram_2022_soil_global_wetlands	soil	terrestrial;soil
SAMEA8585569	SAMEA8585712	Bahram_2022_soil_global_wetlands	soil	terrestrial;soil
SAMEA8585570	SAMEA8585713	Bahram_2022_soil_global_wetlands	soil	terrestrial;soil
SAMEA8585571	SAMEA8585711	Bahram_2022_soil_global_wetlands	soil	terrestrial;soil
SAMEA8585572	SAMEA8585568	Bahram_2022_soil_global_wetlands	soil	terrestrial;soil
SAMEA8585574	SAMEA8585567	Bahram_2022_soil_global_wetlands	soil	terrestrial;soil
SAMEA8585575	SAMEA8585570	Bahram_2022_soil_global_wetlands	soil	terrestrial;soil
SAMEA8585576	SAMEA8585571	Bahram_2022_soil_global_wetlands	soil	terrestrial;soil
SAMEA8585577	SAMEA8585569	Bahram_2022_soil_global_wetlands	soil	terrestrial;soil
SAMEA8585578	SAMEA8585572	Bahram_2022_soil_global_wetlands	soil	terrestrial;soil
SAMEA8585579	SAMEA8585574	Bahram_2022_soil_global_wetlands	soil	terrestrial;soil
SAMEA8585580	SAMEA8585577	Bahram_2022_soil_global_wetlands	soil	terrestrial;soil
SAMEA8585581	SAMEA8585576	Bahram_2022_soil_global_wetlands	soil	terrestrial;soil
SAMEA8585582	SAMEA8585575	Bahram_2022_soil_global_wetlands	soil	terrestrial;soil
SAMEA8585583	SAMEA8585709	Bahram_2022_soil_global_wetlands	soil	terrestrial;soil
SAMEA8585584	SAMEA8585707	Bahram_2022_soil_global_wetlands	soil	terrestrial;soil
SAMEA8585585	SAMEA8585708	Bahram_2022_soil_global_wetlands	soil	terrestrial;soil
SAMEA8585586	SAMEA8585710	Bahram_2022_soil_global_wetlands	soil	terrestrial;soil
SAMEA8585587	SAMEA8585579	Bahram_2022_soil_global_wetlands	soil	terrestrial;soil
SAMEA8585588	SAMEA8585582	Bahram_2022_soil_global_wetlands	soil	terrestrial;soil
SAMEA8585589	SAMEA8585578	Bahram_2022_soil_global_wetlands	soil	terrestrial;soil
SAMEA8585590	SAMEA8585584	Bahram_2022_soil_global_wetlands	soil	terrestrial;soil
SAMEA8585591	SAMEA8585580	Bahram_2022_soil_global_wetlands	soil	terrestrial;soil
SAMEA8585592	SAMEA8585583	Bahram_2022_soil_global_wetlands	soil	terrestrial;soil
SAMEA8585593	SAMEA8585581	Bahram_2022_soil_global_wetlands	soil	terrestrial;soil
SAMEA8585594	SAMEA8585586	Bahram_2022_soil_global_wetlands	soil	terrestrial;soil
SAMEA8585595	SAMEA8585585	Bahram_2022_soil_global_wetlands	soil	terrestrial;soil
SAMEA8585596	SAMEA8585588	Bahram_2022_soil_global_wetlands	soil	terrestrial;soil
SAMEA8585597	SAMEA8585587	Bahram_2022_soil_global_wetlands	soil	terrestrial;soil
SAMEA8585598	SAMEA8585589	Bahram_2022_soil_global_wetlands	soil	terrestrial;soil
SAMEA8585599	SAMEA8585591	Bahram_2022_soil_global_wetlands	soil	terrestrial;soil
SAMEA8585600	SAMEA8585590	Bahram_2022_soil_global_wetlands	soil	terrestrial;soil
SAMEA8585601	SAMEA8585592	Bahram_2022_soil_global_wetlands	soil	terrestrial;soil
SAMEA8585602	SAMEA8585595	Bahram_2022_soil_global_wetlands	soil	terrestrial;soil
SAMEA8585603	SAMEA8585596	Bahram_2022_soil_global_wetlands	soil	terrestrial;soil
SAMEA8585604	SAMEA8585598	Bahram_2022_soil_global_wetlands	soil	terrestrial;soil
SAMEA8585605	SAMEA8585597	Bahram_2022_soil_global_wetlands	soil	terrestrial;soil
SAMEA8585606	SAMEA8585599	Bahram_2022_soil_global_wetlands	soil	terrestrial;soil
SAMEA8585607	SAMEA8585600	Bahram_2022_soil_global_wetlands	soil	terrestrial;soil
SAMEA8585608	SAMEA8585601	Bahram_2022_soil_global_wetlands	soil	terrestrial;soil
SAMEA8585609	SAMEA8585603	Bahram_2022_soil_global_wetlands	soil	terrestrial;soil
SAMEA8585610	SAMEA8585602	Bahram_2022_soil_global_wetlands	soil	terrestrial;soil
SAMEA8585611	SAMEA8585604	Bahram_2022_soil_global_wetlands	soil	terrestrial;soil
SAMEA8585612	SAMEA8585605	Bahram_2022_soil_global_wetlands	soil	terrestrial;soil
SAMEA8585613	SAMEA8585606	Bahram_2022_soil_global_wetlands	soil	terrestrial;soil
SAMEA8585614	SAMEA8585607	Bahram_2022_soil_global_wetlands	soil	terrestrial;soil
SAMEA8585615	SAMEA8585608	Bahram_2022_soil_global_wetlands	soil	terrestrial;soil
SAMEA8585616	SAMEA8585611	Bahram_2022_soil_global_wetlands	soil	terrestrial;soil
SAMEA8585617	SAMEA8585614	Bahram_2022_soil_global_wetlands	soil	terrestrial;soil
SAMEA8585618	SAMEA8585613	Bahram_2022_soil_global_wetlands	soil	terrestrial;soil
SAMEA8585619	SAMEA8585612	Bahram_2022_soil_global_wetlands	soil	terrestrial;soil
SAMEA8585620	SAMEA8585610	Bahram_2022_soil_global_wetlands	soil	terrestrial;soil
SAMEA8585621	SAMEA8585609	Bahram_2022_soil_global_wetlands	soil	terrestrial;soil
SAMEA8585622	SAMEA8585615	Bahram_2022_soil_global_wetlands	soil	terrestrial;soil
SAMEA8585623	SAMEA8585616	Bahram_2022_soil_global_wetlands	soil	terrestrial;soil
SAMEA8585624	SAMEA8585617	Bahram_2022_soil_global_wetlands	soil	terrestrial;soil
SAMEA8585625	SAMEA8585619	Bahram_2022_soil_global_wetlands	soil	terrestrial;soil
SAMEA8585626	SAMEA8585620	Bahram_2022_soil_global_wetlands	soil	terrestrial;soil
SAMEA8585627	SAMEA8585618	Bahram_2022_soil_global_wetlands	soil	terrestrial;soil
SAMEA8585628	SAMEA8585622	Bahram_2022_soil_global_wetlands	soil	terrestrial;soil
SAMEA8585629	SAMEA8585621	Bahram_2022_soil_global_wetlands	soil	terrestrial;soil
SAMEA8585630	SAMEA8585623	Bahram_2022_soil_global_wetlands	soil	terrestrial;soil
SAMEA8585631	SAMEA8585624	Bahram_2022_soil_global_wetlands	soil	terrestrial;soil
SAMEA8585632	SAMEA8585625	Bahram_2022_soil_global_wetlands	soil	terrestrial;soil
SAMEA8585633	SAMEA8585626	Bahram_2022_soil_global_wetlands	soil	terrestrial;soil
SAMEA8585634	SAMEA8585628	Bahram_2022_soil_global_wetlands	soil	terrestrial;soil
SAMEA8585635	SAMEA8585630	Bahram_2022_soil_global_wetlands	soil	terrestrial;soil
SAMEA8585636	SAMEA8585631	Bahram_2022_soil_global_wetlands	soil	terrestrial;soil
SAMEA8585637	SAMEA8585627	Bahram_2022_soil_global_wetlands	soil	terrestrial;soil
SAMEA8585638	SAMEA8585629	Bahram_2022_soil_global_wetlands	soil	terrestrial;soil
SAMEA8585639	SAMEA8585636	Bahram_2022_soil_global_wetlands	soil	terrestrial;soil
SAMEA8585640	SAMEA8585632	Bahram_2022_soil_global_wetlands	soil	terrestrial;soil
SAMEA8585641	SAMEA8585635	Bahram_2022_soil_global_wetlands	soil	terrestrial;soil
SAMEA8585642	SAMEA8585634	Bahram_2022_soil_global_wetlands	soil	terrestrial;soil
SAMEA8585643	SAMEA8585633	Bahram_2022_soil_global_wetlands	soil	terrestrial;soil
SAMEA8585644	SAMEA8585642	Bahram_2022_soil_global_wetlands	soil	terrestrial;soil
SAMEA8585645	SAMEA8585637	Bahram_2022_soil_global_wetlands	soil	terrestrial;soil
SAMEA8585646	SAMEA8585639	Bahram_2022_soil_global_wetlands	soil	terrestrial;soil
SAMEA8585647	SAMEA8585641	Bahram_2022_soil_global_wetlands	soil	terrestrial;soil
SAMEA8585648	SAMEA8585638	Bahram_2022_soil_global_wetlands	soil	terrestrial;soil
SAMEA8585649	SAMEA8585640	Bahram_2022_soil_global_wetlands	soil	terrestrial;soil
SAMEA8585650	SAMEA8585644	Bahram_2022_soil_global_wetlands	soil	terrestrial;soil
SAMEA8585651	SAMEA8585643	Bahram_2022_soil_global_wetlands	soil	terrestrial;soil
SAMEA8585652	SAMEA8585645	Bahram_2022_soil_global_wetlands	soil	terrestrial;soil
SAMEA8585653	SAMEA8585714	Bahram_2022_soil_global_wetlands	soil	terrestrial;soil
SAMEA8585654	SAMEA8585715	Bahram_2022_soil_global_wetlands	soil	terrestrial;soil
SAMEA8585655	SAMEA8585647	Bahram_2022_soil_global_wetlands	soil	terrestrial;soil
SAMEA8585656	SAMEA8585646	Bahram_2022_soil_global_wetlands	soil	terrestrial;soil
SAMEA8585657	SAMEA8585650	Bahram_2022_soil_global_wetlands	soil	terrestrial;soil
SAMEA8585658	SAMEA8585648	Bahram_2022_soil_global_wetlands	soil	terrestrial;soil
SAMEA8585659	SAMEA8585649	Bahram_2022_soil_global_wetlands	soil	terrestrial;soil
SAMEA8585660	SAMEA8585651	Bahram_2022_soil_global_wetlands	soil	terrestrial;soil
SAMEA8585661	SAMEA8585652	Bahram_2022_soil_global_wetlands	soil	terrestrial;soil
SAMEA8585662	SAMEA8585653	Bahram_2022_soil_global_wetlands	soil	terrestrial;soil
SAMEA8585663	SAMEA8585661	Bahram_2022_soil_global_wetlands	soil	terrestrial;soil
SAMEA8585664	SAMEA8585660	Bahram_2022_soil_global_wetlands	soil	terrestrial;soil
SAMEA8585665	SAMEA8585654	Bahram_2022_soil_global_wetlands	soil	terrestrial;soil
SAMEA8585666	SAMEA8585657	Bahram_2022_soil_global_wetlands	soil	terrestrial;soil
SAMEA8585667	SAMEA8585655	Bahram_2022_soil_global_wetlands	soil	terrestrial;soil
SAMEA8585669	SAMEA8585659	Bahram_2022_soil_global_wetlands	soil	terrestrial;soil
SAMEA8585670	SAMEA8585658	Bahram_2022_soil_global_wetlands	soil	terrestrial;soil
SAMEA8585671	SAMEA8585656	Bahram_2022_soil_global_wetlands	soil	terrestrial;soil
SAMEA8585672	SAMEA8585663	Bahram_2022_soil_global_wetlands	soil	terrestrial;soil
SAMEA8585673	SAMEA8585662	Bahram_2022_soil_global_wetlands	soil	terrestrial;soil
SAMEA8585674	SAMEA8585664	Bahram_2022_soil_global_wetlands	soil	terrestrial;soil
SAMEA8585675	SAMEA8585665	Bahram_2022_soil_global_wetlands	soil	terrestrial;soil
SAMEA8585676	SAMEA8585667	Bahram_2022_soil_global_wetlands	soil	terrestrial;soil
SAMEA8585677	SAMEA8585666	Bahram_2022_soil_global_wetlands	soil	terrestrial;soil
SAMEA8585678	SAMEA8585670	Bahram_2022_soil_global_wetlands	soil	terrestrial;soil
SAMEA8585679	SAMEA8585669	Bahram_2022_soil_global_wetlands	soil	terrestrial;soil
SAMEA8585681	SAMEA8585672	Bahram_2022_soil_global_wetlands	soil	terrestrial;soil
SAMEA8585682	SAMEA8585673	Bahram_2022_soil_global_wetlands	soil	terrestrial;soil
SAMEA8585683	SAMEA8585674	Bahram_2022_soil_global_wetlands	soil	terrestrial;soil
SAMEA8585684	SAMEA8585671	Bahram_2022_soil_global_wetlands	soil	terrestrial;soil
SAMEA8585685	SAMEA8585675	Bahram_2022_soil_global_wetlands	soil	terrestrial;soil
SAMEA8585686	SAMEA8585677	Bahram_2022_soil_global_wetlands	soil	terrestrial;soil
SAMEA8585687	SAMEA8585678	Bahram_2022_soil_global_wetlands	soil	terrestrial;soil
SAMEA8585688	SAMEA8585676	Bahram_2022_soil_global_wetlands	soil	terrestrial;soil
SAMEA8585689	SAMEA8585679	Bahram_2022_soil_global_wetlands	soil	terrestrial;soil
SAMEA8585690	SAMEA8585686	Bahram_2022_soil_global_wetlands	soil	terrestrial;soil
SAMEA8585691	SAMEA8585681	Bahram_2022_soil_global_wetlands	soil	terrestrial;soil
SAMEA8585692	SAMEA8585687	Bahram_2022_soil_global_wetlands	soil	terrestrial;soil
SAMEA8585693	SAMEA8585682	Bahram_2022_soil_global_wetlands	soil	terrestrial;soil
SAMEA8585694	SAMEA8585684	Bahram_2022_soil_global_wetlands	soil	terrestrial;soil
SAMEA8585695	SAMEA8585683	Bahram_2022_soil_global_wetlands	soil	terrestrial;soil
SAMEA8585696	SAMEA8585685	Bahram_2022_soil_global_wetlands	soil	terrestrial;soil
SAMEA8585697	SAMEA8585692	Bahram_2022_soil_global_wetlands	soil	terrestrial;soil
SAMEA8585698	SAMEA8585689	Bahram_2022_soil_global_wetlands	soil	terrestrial;soil
SAMEA8585699	SAMEA8585693	Bahram_2022_soil_global_wetlands	soil	terrestrial;soil
SAMEA8585700	SAMEA8585690	Bahram_2022_soil_global_wetlands	soil	terrestrial;soil
SAMEA8585701	SAMEA8585691	Bahram_2022_soil_global_wetlands	soil	terrestrial;soil
SAMEA8585702	SAMEA8585688	Bahram_2022_soil_global_wetlands	soil	terrestrial;soil
SAMEA8585703	SAMEA8585694	Bahram_2022_soil_global_wetlands	soil	terrestrial;soil
SAMEA8585704	SAMEA8585695	Bahram_2022_soil_global_wetlands	soil	terrestrial;soil
SAMEA8585705	SAMEA8585697	Bahram_2022_soil_global_wetlands	soil	terrestrial;soil
SAMEA8585706	SAMEA8585696	Bahram_2022_soil_global_wetlands	soil	terrestrial;soil
SAMEA8585707	SAMEA8585704	Bahram_2022_soil_global_wetlands	soil	terrestrial;soil
SAMEA8585708	SAMEA8585699	Bahram_2022_soil_global_wetlands	soil	terrestrial;soil
SAMEA8585709	SAMEA8585706	Bahram_2022_soil_global_wetlands	soil	terrestrial;soil
SAMEA8585710	SAMEA8585701	Bahram_2022_soil_global_wetlands	soil	terrestrial;soil
SAMEA8585711	SAMEA8585698	Bahram_2022_soil_global_wetlands	soil	terrestrial;soil
SAMEA8585712	SAMEA8585700	Bahram_2022_soil_global_wetlands	soil	terrestrial;soil
SAMEA8585713	SAMEA8585702	Bahram_2022_soil_global_wetlands	soil	terrestrial;soil
SAMEA8585714	SAMEA8585703	Bahram_2022_soil_global_wetlands	soil	terrestrial;soil
[truncated: 90,188 more rows]

## Sheet: table.S3
marker_id	set	description	pg3	gtdb_r220	spire.mag	spire.unbinned
PF00827.18	arc53	Ribosomal L15	2569	5196	17631	250065
PF00900.21	arc53	Ribosomal family S4e	2518	5232	17349	195405
PF01015.19	arc53	Ribosomal S3Ae family	2535	5230	17868	262022
PF01090.20	arc53	Ribosomal protein S19e	2552	5301	17365	221284
PF01200.19	arc53	Ribosomal protein S28e	2551	5367	17975	168891
PF01280.21	arc53	Ribosomal protein L19e	2531	5299	17703	226918
PF07541.13	arc53	Eukaryotic translation initiation factor 2 alpha subunit	2551	5243	18333	196873
TIGR00037	arc53	translation elongation factor IF5A	2529	5277	16715	158191
TIGR00111	arc53	mRNA surveillance protein pelota	2191	4670	11008	40800
TIGR00291	arc53	rRNA metabolism protein, SBDS family	2544	5366	17653	123172
TIGR00323	arc53	putative translation initiation factor eIF-6	2485	4535	14915	83045
TIGR00335	arc53	putative DNA primase, eukaryotic-type, small subunit	2022	4236	9708	35396
TIGR00405	arc53	transcription elongation factor Spt5	2536	5328	17985	136665
TIGR00448	arc53	DNA-directed RNA polymerase	2504	5322	17742	99727
TIGR01046	arc53	ribosomal protein uS10	2508	5142	16985	137949
TIGR01213	arc53	tRNA pseudouridine(54/55) synthase	2072	4105	13799	43248
TIGR01952	arc53	NusA family KH domain protein, archaeal	2640	4395	13719	98312
TIGR02236	arc53	DNA repair and recombination protein RadA	2552	4764	18734	60596
TIGR02338	arc53	prefoldin, beta subunit	2443	5047	12431	79690
TIGR02389	arc53	DNA-directed RNA polymerase, subunit A''	2304	4237	12691	28986
TIGR02390	arc53	DNA-directed RNA polymerase subunit A'	2401	4882	14067	21852
TIGR03626	arc53	ribosomal protein uL3	2443	4634	15261	44781
TIGR03670	arc53	DNA-directed RNA polymerase subunit B	2435	4832	14763	27140
TIGR03671	arc53	CCA-adding enzyme	2393	4919	12293	44361
TIGR03672	arc53	50S ribosomal protein uL4	2296	4124	11155	32253
TIGR03674	arc53	flap structure-specific endonuclease	2531	4661	14568	47981
TIGR03676	arc53	peptide chain release factor 1, archaeal and eukaryotic forms	2574	5078	17801	106488
TIGR03680	arc53	translation initiation factor 2, gamma subunit	2423	4709	15896	35647
PF00380.20	bac120	Ribosomal protein S9/S16	904894	97636	844959	5998773
PF01025.20	bac120	GrpE	915890	92951	950670	6957738
PF02576.18	bac120	RimP N-terminal domain	890897	82442	833022	4054898
PF03726.15	bac120	Polyribonucleotide nucleotidyltransferase, RNA binding domain	890361	91748	839199	4315748
TIGR00006	bac120	16S rRNA (cytosine(1402)-N(4))-methyltransferase	907099	97758	1074927	4184972
TIGR00019	bac120	peptide chain release factor 1	900219	98562	871382	1692573
TIGR00020	bac120	peptide chain release factor 2	895120	96381	758154	1680971
TIGR00029	bac120	ribosomal protein bS20	648388	97907	828937	3447314
TIGR00043	bac120	rRNA maturation RNase YbeY	902384	96764	906496	4863144
TIGR00054	bac120	RIP metalloprotease RseP	880824	96445	858045	2165659
TIGR00059	bac120	ribosomal protein bL17	901341	96991	795097	4281790
TIGR00061	bac120	ribosomal protein bL21	894031	98327	855391	4417115
TIGR00065	bac120	cell division protein FtsZ	908161	91208	947655	2328735
TIGR00082	bac120	ribosome-binding factor A	898453	96585	895029	3973292
TIGR00083	bac120	riboflavin biosynthesis protein RibF	834675	89061	766079	1872665
TIGR00084	bac120	Holliday junction DNA helicase RuvA	893465	95403	860672	2778856
TIGR00086	bac120	SsrA-binding protein	902989	97390	851812	3613428
TIGR00088	bac120	tRNA (guanine(37)-N(1))-methyltransferase	901833	99497	878713	2796426
TIGR00090	bac120	ribosome silencing factor	894046	90151	853652	4078703
TIGR00092	bac120	GTP-binding protein YchF	899695	96345	860491	2341201
TIGR00095	bac120	16S rRNA (guanine(966)-N(2))-methyltransferase RsmD	860058	93637	686219	2220518
TIGR00115	bac120	trigger factor	903103	91298	1034202	3488760
TIGR00116	bac120	translation elongation factor Ts	903217	98177	838975	4808428
TIGR00138	bac120	16S rRNA (guanine(527)-N(7))-methyltransferase RsmG	887471	86356	786509	3469102
TIGR00158	bac120	ribosomal protein bL9	902344	97950	896015	4987111
TIGR00166	bac120	ribosomal protein bS6	902450	98102	860184	4427554
TIGR00168	bac120	translation initiation factor IF-3	907371	96507	849894	5103444
TIGR00186	bac120	RNA methyltransferase, TrmH family, group 3	892594	82767	819578	2490933
TIGR00194	bac120	excinuclease ABC subunit C	944321	97471	917393	2226058
TIGR00250	bac120	putative transcription antitermination factor YqgF	897931	94033	885659	4500032
TIGR00337	bac120	CTP synthase	889124	91524	859315	1788696
TIGR00344	bac120	alanine--tRNA ligase	903801	97734	914975	1796434
TIGR00362	bac120	chromosomal replication initiator protein DnaA	900138	93577	820940	2368081
TIGR00382	bac120	ATP-dependent Clp protease, ATP-binding subunit ClpX	911861	81563	986092	2564501
TIGR00392	bac120	isoleucine--tRNA ligase	909354	94954	838981	1214839
TIGR00396	bac120	leucine--tRNA ligase	901638	96832	865819	1615991
TIGR00398	bac120	methionine--tRNA ligase	918064	96216	907464	2005013
TIGR00414	bac120	serine--tRNA ligase	923209	96831	869720	2451770
TIGR00416	bac120	DNA repair protein RadA	892296	82333	768084	1661152
TIGR00420	bac120	tRNA (5-methylaminomethyl-2-thiouridylate)-methyltransferase	906771	95211	1013141	2580506
TIGR00431	bac120	tRNA pseudouridine(55) synthase	895840	96387	910317	2917894
TIGR00435	bac120	cysteine--tRNA ligase	911235	94988	928491	2085714
TIGR00436	bac120	GTP-binding protein Era	1796941	86971	1745320	5532161
TIGR00442	bac120	histidine--tRNA ligase	909831	97076	903552	1951458
TIGR00445	bac120	phospho-N-acetylmuramoyl-pentapeptide-transferase	902997	93674	823326	2587683
TIGR00456	bac120	arginine--tRNA ligase	912525	96669	913463	1911801
TIGR00459	bac120	aspartate--tRNA ligase	903147	90774	950604	2268320
TIGR00487	bac120	translation initiation factor IF-2	902333	99433	889937	2195724
TIGR00496	bac120	ribosome recycling factor	904239	100718	908334	3351799
TIGR00615	bac120	recombination protein RecR	900585	98138	889112	3474746
TIGR00635	bac120	Holliday junction DNA helicase RuvB	901744	97318	877313	2352930
TIGR00663	bac120	DNA polymerase III, beta subunit	910562	93868	871948	3852014
TIGR00755	bac120	ribosomal RNA small subunit methyltransferase A	904243	97857	916199	2765459
TIGR00810	bac120	preprotein translocase, SecG subunit	891107	97619	883788	4415851
TIGR00922	bac120	transcription termination/antitermination factor NusG	897629	90220	693656	3174981
TIGR00928	bac120	adenylosuccinate lyase	966584	83249	783643	1599784
TIGR00959	bac120	signal recognition particle protein	898811	90163	832359	1413972
TIGR00963	bac120	preprotein translocase, SecA subunit	953010	94089	849905	1135143
TIGR00964	bac120	preprotein translocase, SecE subunit	879536	88231	668401	4405727
TIGR01009	bac120	ribosomal protein uS3	899529	90388	617608	5395571
TIGR01011	bac120	ribosomal protein uS2	904878	97727	871224	6419316
TIGR01017	bac120	ribosomal protein uS4	904537	94193	733409	3219123
TIGR01021	bac120	ribosomal protein uS5	899856	93040	640386	3158586
TIGR01039	bac120	ATP synthase F1, beta subunit	955278	80937	856863	2090719
TIGR01044	bac120	ribosomal protein uL22	899342	89809	610569	4235338
TIGR01059	bac120	DNA gyrase, B subunit	899563	89354	780595	1022488
TIGR01063	bac120	DNA gyrase, A subunit	905616	91521	817293	1226444
TIGR01066	bac120	ribosomal protein uL13	902482	97900	824323	4452202
TIGR01071	bac120	ribosomal protein uL15	895245	93822	668918	4595580
TIGR01079	bac120	ribosomal protein uL24	899718	90983	613219	4705622
TIGR01082	bac120	UDP-N-acetylmuramate--L-alanine ligase	895612	91322	813781	1565448
TIGR01087	bac120	UDP-N-acetylmuramoylalanine--D-glutamate ligase	899499	94610	920550	2248803
TIGR01128	bac120	DNA polymerase III, delta subunit	815959	92776	813886	2690076
TIGR01146	bac120	ATP synthase F1, gamma subunit	906041	81514	852989	2363093
TIGR01164	bac120	ribosomal protein uL16	895696	90533	612857	4914410
TIGR01169	bac120	ribosomal protein uL1	900357	90463	682046	3104038
TIGR01302	bac120	inosine-5'-monophosphate dehydrogenase	873879	81628	620715	1057607
TIGR01391	bac120	DNA primase	886371	95210	920550	2163334
TIGR01393	bac120	elongation factor 4	901934	96358	882840	1888585
TIGR01394	bac120	GTP-binding protein TypA/BipA	895041	90659	798493	1045850
TIGR01510	bac120	pantetheine-phosphate adenylyltransferase	961227	91135	875136	3909085
TIGR01951	bac120	transcription antitermination factor NusB	900411	97009	845874	3383776
TIGR01953	bac120	transcription termination factor NusA	901606	99656	891886	2583071
TIGR02012	bac120	protein RecA	904835	96070	907782	2915685
TIGR02013	bac120	DNA-directed RNA polymerase, beta subunit	896852	88899	671409	1804786
TIGR02027	bac120	DNA-directed RNA polymerase, alpha subunit	901781	93635	749446	2880156
TIGR02075	bac120	UMP kinase	904384	92767	861107	2164631
TIGR02191	bac120	ribonuclease III	900404	92613	868964	2552269
TIGR02273	bac120	16S rRNA processing protein RimM	892540	84426	817678	3562324
TIGR02350	bac120	chaperone protein DnaK	908068	86714	799032	1004918
TIGR02386	bac120	DNA-directed RNA polymerase, beta' subunit	893803	86725	640881	1315202
TIGR02397	bac120	DNA polymerase III, subunit gamma and tau	888775	96543	896678	3323199
TIGR02432	bac120	tRNA(Ile)-lysidine synthetase	897227	93532	895172	4028564
TIGR02729	bac120	Obg family GTPase CgtA	901692	98180	877121	2505437
TIGR03263	bac120	guanylate kinase	963442	92298	862127	2821634
TIGR03594	bac120	ribosome-associated GTPase EngA	902870	95977	890058	2313437
TIGR03625	bac120	50S ribosomal protein uL3	899590	91083	650256	4255045
TIGR03632	bac120	ribosomal protein uS11	618003	93612	687537	3133111
TIGR03654	bac120	ribosomal protein uL6	899468	91490	627062	3381339
TIGR03723	bac120	tRNA threonylcarbamoyl adenosine modification protein TsaD	901560	97504	880103	2227266
TIGR03725	bac120	tRNA threonylcarbamoyl adenosine modification protein YeaZ	835621	90798	906162	4399652
TIGR03953	bac120	50S ribosomal protein uL4	899305	90722	638531	4216474
